# Supplementary material for: Redefining pleiotropic drug resistance in a pathogenic yeast: Pdr1 functions as a sensor of cellular stresses in Candida glabrata
Source: mSphere. 2023 Jun 26;8(4):e00254-23. doi: 10.1128/msphere.00254-23 (PMC10449514; doi:10.1128/msphere.00254-23)
Supplement: Table S1 — Transposon insertion profiling data for all annotated genes. [file msphere.00254-23-s0002.xlsx]

## Sheet: Sheet1
Table S1	A. Gale et al
Results of Hermes insertion profiling
Cg	Candida glabrata
Sc	Saccharomyces cerevisiae
ORF	systematic open read frame name
Ess	essentiality score from Gale (2020)
WGD	whole genome duplication
ohnologs	paralogous gene copy number in Cg and Sc
group	as cited in the text
note	pathway or protein complex
Flu	128 µg mL fluconazole
ctrl	no fluconazole
BG14	wild-type control strain
pdr1∆	PDR1 knockout mutant of BG14
cdr1∆	CDR1 knockout mutant of BG14
log2ratio	log-base-2 of ratio mapped reads in fluconazole versus control
												Z-scores					log2ratio					mapped reads (normalized)
					ohnologs	pre-WGD						Flu/ctrl	Flu/ctrl	Flu/ctrl	Flu/ctrl		Flu/ctrl	Flu/ctrl	Flu/ctrl	Flu/ctrl		ctrl	Flu	ctrl	Flu	ctrl	Flu	ctrl
CgORF	CgGENE	ScORF	ScGENE	ScDESCR	Cg-to-Sc	Ancestor	codons	CgEss	group	note		BG14	pdr1∆	cdr1∆	BG14*		BG14	pdr1∆	cdr1∆	BG14*		BG14	BG14	pdr1∆	pdr1∆	cdr1∆	cdr1∆	geomean
CAGL0C01199g	UPC2A	YLR228C	ECM22	Sterol regulatory element binding protein; regulates transcription of sterol biosynthetic genes; contains Zn[2]-Cys[6] binuclear cluster; relocates from intracellular membranes to perinuclear foci on sterol depletion; ECM22 has a paralog, UPC2, that arose from the whole genome duplication	2-to-2	Anc_8.423	922	0.085	a	UPC2A-ERG		-9.75878	-4.16596	-9.49759	-18.7217		-3.2827	-4.30357	-6.37885	-5.27966		420.43	43.2019	94.2723	4.77398	505.619	5.94831	271.623
CAGL0F03553g	DAP1	YPL170W	DAP1	Heme-binding protein; involved in regulation of cytochrome P450 protein Erg11p; damage response protein, related to mammalian membrane progesterone receptors; mutations lead to defects in telomeres, mitochondria, and sterol synthesis	1-to-1	Anc_8.701	153	0.02	a	UPC2A-ERG		-6.81114	-6.72029	-1.18696	-4.51261		-2.4375	-2.51109	-1.02384	-1.48578		345.492	63.7787	632.028	110.872	178.858	89.2246	339.282
CAGL0J00297g		YHR045W		Putative protein of unknown function; possible role in iron metabolism and/or amino acid and carbohydrate metabolism; green fluorescent protein (GFP)-fusion protein localizes to the endoplasmic reticulum	1-to-1	Anc_5.287	565	0	a	UPC2A-ERG		-6.82566	-4.21839	-3.71874	-3.59186		-2.32374	-2.93963	-2.97062	-1.93569		377.203	75.3458	181.356	23.6382	278.606	35.6899	267.116
CAGL0A00451g	PDR1	YGL013C	PDR1	Transcription factor that regulates the pleiotropic drug response; zinc cluster protein that is a master regulator involved in recruiting other zinc cluster proteins to pleiotropic drug response elements (PDREs) to fine tune the regulation of multidrug resistance genes; relocalizes to the cytosol in response to hypoxia; PDR1 has a paralog, PDR3, that arose from the whole genome duplication	1-to-2	Anc_4.113	1108	0	b	Pdr1-Cdr1		-11.2838		-10.2204	-2.70612		-2.79021		-5.44795	-1.13806		759.912	109.857	1.43785	2.4732	1090.35	23.7932	910.257
CAGL0M01760g	CDR1	YOR153W	PDR5	Plasma membrane ATP-binding cassette (ABC) transporter; multidrug transporter actively regulated by Pdr1p; also involved in steroid transport, cation resistance, and cellular detoxification during exponential growth; PDR5 has a paralog, PDR15, that arose from the whole genome duplication	2-to-2	Anc_5.500	1500	0.005	b	Pdr1-Cdr1		-10.9769	-1.67195		-10.1257		-2.46723	-0.645315		-2.52006		898.624	162.505	421.039	269.193	3.43958	11.8966	615.107
CAGL0K12562g	RIM15	YFL033C	RIM15	Protein kinase involved in cell proliferation in response to nutrients; glucose-repressible protein kinase; involved in signal transduction during cell proliferation in response to nutrients, specifically the establishment of stationary phase; identified as a regulator of IME2; substrate of Pho80p-Pho85p kinase	1-to-1	Anc_8.034	1683	0	b			-4.86215	-7.97993	-4.22257	-2.78941		-0.919375	-1.18843	-1.5751	-0.739275		1000.75	529.133	11701.4	5134.36	5097.46	1582.25	3908.16
CAGL0G00858g		YLR332W	MID2	O-glycosylated plasma membrane protein; acts as a sensor for cell wall integrity signaling and activates the pathway; interacts with Rom2p, a guanine nucleotide exchange factor for Rho1p, and with cell integrity pathway protein Zeo1p; MID2 has a paralog, MTL1, that arose from the whole genome duplication	2-to-2	Anc_4.159	354	0	b			-6.05974	-4.66086	-3.60696	-4.13659		-0.831393	-0.939938	-1.53631	-0.571391		1980.41	1112.96	2702.53	1408.71	2254.65	725.694	2293.69
CAGL0B04983g		YLR170C	APS1	Small subunit of the clathrin-associated adaptor complex AP-1; AP-1 is involved in protein sorting at the trans-Golgi network; homolog of the sigma subunit of the mammalian clathrin AP-1 complex	1-to-1	Anc_1.388	157	0	d			4.02516	-10.9361	-3.25344	2.61496		0.771796	-2.92856	-1.70036	0.485578		548.479	936.47	1504.61	197.625	935.566	273.622	917.388
CAGL0E01683g	YGK3	YOL128C	YGK3	Protein kinase related to mammalian GSK-3 glycogen synthase kinases; GSK-3 homologs (Mck1p, Rim11p, Mrk1p, Ygk3p) are involved in control of Msn2p-dependent transcription of stress responsive genes and in protein degradation; YGK3 has a paralog, MCK1, that arose from the whole genome duplication	1-to-2	Anc_3.041	376	0	d			-0.328712	-8.51711	-5.02016	-1.46077		-0.132031	-2.39755	-3.52136	-0.39863		169.831	154.978	1250.3	237.291	416.189	35.6899	445.424
CAGL0D01364g	CYC8	YBR112C	CYC8	General transcriptional co-repressor; acts together with Tup1p; also acts as part of a transcriptional co-activator complex that recruits the SWI/SNF and SAGA complexes to promoters; can form the prion [OCT+]	1-to-1	Anc_3.367	1163	0.005	d			-2.54491	-5.75055	-4.25787	-2.86172		-0.634392	-3.35234	-3.49893	-0.38773		520.218	335.131	264.127	25.8618	266.568	23.7932	332.099
CAGL0K00275g		YKL213C	DOA1	WD repeat protein required for ubiquitin-mediated protein degradation; forms a complex with Cdc48p; plays a role in controlling cellular ubiquitin concentration; also promotes efficient NHEJ in postdiauxic/stationary phase; facilitates N-terminus-dependent proteolysis of centromeric histone H3 (Cse4p) for faithful chromosome segregation; protein increases in abundance and relocalizes from nucleus…	1-to-1	Anc_1.534	716	0	d			-0.326252	-5.39664	-6.5206	-5.14915		-0.066826	-1.99058	-3.55355	-0.651022		660.144	630.263	611.398	153.851	951.044	77.328	726.754
CAGL0L05962g		YGL178W	MPT5	mRNA-binding protein of the PUF family; binds to the 3' UTR of specific mRNAs, including those involved in mating type switching, cell wall integrity, chronological lifespan, chromatin modification, and spindle pole body architecture; recruits the CCR4-NOT deadenylase complex to mRNAs along with Dhh1p and Dcp1p to promote deadenylation, decapping, and decay; also interacts with the Caf20p transla…	1-to-1	Anc_8.136	898	0.005	d			-1.28009	-3.79384	-5.0886	-2.26715		-0.344212	-1.54826	-3.83971	-0.555991		409.201	322.343	454.233	155.312	342.238	23.7932	399.192
CAGL0M08712g		YDR264C	AKR1	Palmitoyl transferase involved in protein palmitoylation; acts as a negative regulator of pheromone response pathway; required for endocytosis of pheromone receptors; involved in cell shape control; contains ankyrin repeats; AKR1 has a paralog, AKR2, that arose from the whole genome duplication	1-to-2	Anc_5.626	764	0	e			-2.33867	-2.70873	-4.23763	2.02995		-0.732836	-0.463117	-3.49014	1.55984		334.136	201.056	4643.42	3368.42	264.848	23.7932	743.452
CAGL0E03025g		YGR146C	ECL1	Protein of unknown function; mitochondrial-dependent role in the extension of chronological lifespan; overexpression increases oxygen consumption and respiratory activity while deletion results in reduced oxygen consumption under conditions of caloric restriction; induced by iron homeostasis transcription factor Aft2p; multicopy suppressor of temperature sensitive hsf1 mutant; induced by treatmen…	2-to-1	Anc_4.079	111	0	e			-2.481	-2.55533	-3.41916	-0.949718		-0.653174	-1.00241	-2.06153	-0.189196		467.081	297.007	443.92	221.59	591.608	136.811	496.871
CAGL0L05104g		YKL079W	SMY1	Protein that interacts with Myo2p; proposed to be involved in exocytosis; N-terminal domain is related to the motor domain of kinesins	1-to-1	Anc_2.633	678	0	e			3.43691	-2.0562	-4.61115	3.31666		1.00932	-1.29456	-3.64846	0.804431		202.701	408.028	177.105	72.1989	297.524	23.7932	220.226
CAGL0G07293g		YML029W	USA1	Scaffold subunit of the Hrd1p ubiquitin ligase; also promotes ligase oligomerization; involved in ER-associated protein degradation (ERAD); interacts with the U1 snRNP-specific protein, Snp1p	1-to-1	Anc_5.570	955	0	e	ERAD		-5.51578	-1.98427	-3.58835	0.0272008		-0.404082	-0.339855	-1.34899	0.00350585		8230.72	6220.1	4439.31	3507.59	4617.64	1677.42	5525.75
CAGL0E02299g		YOL013C	HRD1	Ubiquitin-protein ligase; required for endoplasmic reticulum-associated degradation (ERAD) of misfolded proteins; genetically linked to the unfolded protein response (UPR); regulated through association with Hrd3p; contains an H2 ring finger; likely plays a general role in targeting proteins that persistently associate with and potentially obstruct the ER-localized translocon	1-to-1	Anc_6.045	546	0.13	e	ERAD		-1.57078	-1.95093	-3.48031	0.827352		-0.266667	-0.428707	-1.67255	0.135277		1054.11	876.214	1759.8	1307.4	1307.04	386.64	1343.42
CAGL0F09053g		YHR204W	MNL1	Alpha-1,2-specific exomannosidase of the endoplasmic reticulum; in complex with Pdi1p, generates a Man7GlcNac2 oligosaccharide signal on glycoproteins destined for ubiquitin-proteasome degradation	1-to-1	Anc_4.383	810	0.005	e	ERAD		-0.780312	-1.16466	-3.09682	1.09949		-0.229547	-0.601197	-2.48304	0.226273		328.459	280.143	223.241	147.162	264.848	47.5865	268.792
CAGL0K12892g		YFL047W	RGD2	GTPase-activating protein (RhoGAP) for Cdc42p and Rho5p; relocalizes from bud neck to cytoplasm upon DNA replication stress	1-to-1	Anc_8.004	738	0.09	e			-2.29003	-0.457537	-3.28124	-1.11245		-0.825579	-0.421284	-2.88317	-0.315408		257.805	145.468	69.8292	52.1456	214.974	29.7415	157.002
CAGL0I09328g		YBR265W	TSC10	3-ketosphinganine reductase; catalyzes the second step in phytosphingosine synthesis, essential for growth in the absence of exogenous dihydrosphingosine or phytosphingosine, member of short chain dehydrogenase/reductase protein family	1-to-1	Anc_1.315	364	0.96	e			0.133641	-0.0205151	-5.10583	0.0528284		0.251279	-0.0394331	-4.06511	0.0281653		7.44728	8.86421	17.004	16.5455	297.524	17.8449	33.5241
CAGL0G08338g		YLR241W		Putative protein of unknown function; may be involved in detoxification	1-to-1	Anc_8.400	795	0.005	e			0.975876	0.160535	-3.30473	-1.4588		0.382265	0.0798343	-2.77168	-0.95893		148.253	193.23	194.422	205.484	240.771	35.6899	190.744
CAGL0G00704g		YAR003W	SWD1	Subunit of the COMPASS (Set1C) complex; COMPASS methylates histone H3 on lysine 4 and is required in transcriptional silencing near telomeres; WD40 beta propeller superfamily member with similarity to mammalian Rbbp7	1-to-1	Anc_4.123	441	0	e			0.777706	0.489872	-3.1776	-1.04531		0.150102	0.109227	-1.38176	-0.269683		694.083	770.188	1407.71	1518.43	1972.6	707.849	1244.48
CAGL0B04785g		YCL010C	SGF29	Component of the HAT/Core module of the SAGA, SLIK, and ADA complexes; HAT/Core module also contains Gcn5p, Ngg1p, and Ada2p; binds methylated histone H3K4; involved in transcriptional regulation through SAGA and TBP recruitment to target promoters and H3 acetylation	1-to-1	Anc_1.409	267	0	e			2.39493	0.609513	-3.29865	1.54348		0.687405	0.186545	-2.18712	0.537815		245.157	394.796	560.447	637.808	443.706	95.1729	393.572
CAGL0H09350g		YGR184C	UBR1	E3 ubiquitin ligase (N-recognin); heterodimerizes with Rad6p to ubiquitinate substrates in the N-end rule pathway; role in endoplasmic reticulum-associated protein degradation (ERAD) in the absence of canonical ER membrane ligases or after stress; major role in targeting misfolded cytosolic proteins for degradation; regulates peptide transport via Cup9p ubiquitination; mutation in human UBR1 caus…	1-to-1	Anc_5.190	1966	0	e	ERAD		4.48529	1.17852	-3.03902	4.65662		0.493411	0.213459	-1.32673	0.590006		2141.65	3014.95	2881.63	3341.15	1914.13	713.797	2277.47
CAGL0L03828g		YNL111C	CYB5	Cytochrome b5; involved in the sterol and lipid biosynthesis pathways; acts as an electron donor to support sterol C5-6 desaturation	1-to-1	Anc_2.166	122	0.03	e			0.444845	1.77729	-5.74652	0.567789		0.411368	1.87063	-2.88381	1.30127		27.2558	36.2487	20.5672	75.2126	1252.01	160.604	88.8683
CAGL0M10829g	SSK2	YNR031C	SSK2	MAP kinase kinase kinase of HOG1 mitogen-activated signaling pathway; interacts with Ssk1p, leading to autophosphorylation and activation of Ssk2p which phosphorylates Pbs2p; also mediates actin cytoskeleton recovery from osmotic stress; SSK2 has a paralog, SSK22, that arose from the whole genome duplication	1-to-2	Anc_6.341	1756	0	f	HOG		0.74444	-12.1162	-0.65773	-1.61301		0.149932	-1.81666	-0.220364	-0.272919		633.983	703.415	12565.9	3567.18	7341.79	5799.6	3881.72
CAGL0D02882g		YLR006C	SSK1	Cytoplasmic response regulator; part of a two-component signal transducer that mediates osmosensing via a phosphorelay mechanism; required for mitophagy; dephosphorylated form is degraded by the ubiquitin-proteasome system; potential Cdc28p substrate	1-to-1	Anc_5.230	668	0	f	HOG		-0.297159	-4.83415	-0.300886	0.686541		-0.129292	-1.32545	-0.168492	0.159899		144.713	132.308	1140.96	455.272	567.531	481.813	454.21
CAGL0M11748g	HOG1	YLR113W	HOG1	Mitogen-activated protein kinase involved in osmoregulation; controls global reallocation of RNA Pol II in response to osmotic shock; acts via three independent osmosensors; mitophagy-specific regulator; mediates the recruitment and activation of RNA Pol II at Hot1p-dependent promoters; localization regulated by Ptp2p and Ptp3p; nuclear form represses pseudohyphal growth; protein abundance increa…	1-to-1	Anc_8.302	448	0.055	f	HOG		-0.985116	-3.25318	-0.460746	0.737121		-0.338234	-1.44092	-0.346687	0.360828		248.39	196.479	372.839	137.328	237.331	184.398	280.115
CAGL0M09999g		YBR140C	IRA1	GTPase-activating protein; negatively regulates RAS by converting it from the GTP- to the GDP-bound inactive form, required for reducing cAMP levels under nutrient limiting conditions, mediates membrane association of adenylate cyclase; IRA1 has a paralog, IRA2, that arose from the whole genome duplication	2-to-2	Anc_3.124	3125	0	f			15.2072	-11.1755	-2.36489	-0.000665423		0.800051	-1.38216	-0.713787	-0.000103048		14217.2	24754.4	73723	28283.5	53301.5	29717.8	38228.3
CAGL0I07909g		YOL081W	IRA2	GTPase-activating protein; negatively regulates RAS by converting it from the GTP- to the GDP-bound inactive form, required for reducing cAMP levels under nutrient limiting conditions; similar to human neurofibromin; IRA2 has a paralog, IRA1, that arose from the whole genome duplication	2-to-2	Anc_3.124	3037	0	f			3.76825	-3.7902	0.123225	-0.117103		0.231082	-0.476709	0.0471334	-0.0131912		11055.6	12976.1	45991.2	33050	35130.2	33203.5	26140.4
CAGL0C03608g	TUP1		TUP1-B		2-to-1	Anc_6.363	642	0	f			0.490784	-9.32638	-2.57815	-2.89825		0.0949098	-1.82851	-1.07335	-0.602009		705.114	753.061	3555.85	1001.17	2323.44	1029.06	1799.33
CAGL0I06512g	BEM2	YER155C	BEM2	Rho GTPase activating protein (RhoGAP); involved in the control of cytoskeleton organization and cellular morphogenesis; required for bud emergence; potential GAP for Rho4p	1-to-1	Anc_8.207	2120	0	f			-0.43328	-5.98168	-2.15804	-0.999243		-0.0983876	-2.19426	-1.18141	-0.244879		537.034	501.631	636.028	138.975	720.592	303.364	626.695
CAGL0A01628g	MIG1	YGL035C	MIG1	Transcription factor involved in glucose repression; sequence specific DNA binding protein containing two Cys2His2 zinc finger motifs; regulated by the SNF1 kinase and the GLC7 phosphatase; regulates filamentous growth along with Mig2p in response to glucose depletion	1-to-1	Anc_4.080	425	0	f			-6.32333	-5.04027	1.93526	-10.5663		-0.424809	-0.719801	0.632919	-1.2722		10547.4	7857.16	13946.7	8468.18	12308.5	17499.9	12188.3
CAGL0I08019g		YOL075C		Putative ABC transporter	1-to-1	Anc_3.133	1286	0	f			-0.713984	-4.70767	0.653975	1.56218		-0.0780485	-0.906868	0.241321	0.21242		2688.08	2546.52	3175.45	1693.6	4352.79	4746.75	3336.87
CAGL0L03960g		YNL116W	DMA2	Ubiquitin-protein ligase (E3); controls septin dynamics and spindle position checkpoint (SPOC) with ligase Dma1p by regulating recruitment of Elm1p to bud neck; regulates levels of eIF2 subunit Gcd11p, as well as abundance, localization, and ubiquitination of Cdk inhibitory kinase Swe1p; ortholog of human RNF8, similar to human Chfr; contains FHA and RING finger domains; DMA2 has a paralog, DMA1,…	1-to-2	Anc_2.157	604	0	f			-2.34134	-4.5883	-2.53502	-2.91441		-0.643251	-1.46784	-1.62918	-1.03702		426.737	273.227	788.191	284.948	454.025	142.759	534.512
CAGL0B00440g					1-to-0	Anc_1.011	270	0.185	f			-0.33517	-3.9097	-0.540963	0.148511		-0.24735	-0.831501	-1.7158	0.0926606		53.3342	44.931	2188.21	1229.65	12.0385	5.94831	112.001
CAGL0A00385g		YGL016W	KAP122	Karyopherin beta; responsible for import of the Toa1p-Toa2p complex into the nucleus; binds to nucleoporins Nup1p and Nup2p; may play a role in regulation of pleiotropic drug resistance	1-to-1	Anc_4.105	1070	0	f			-4.62386	-3.78427	-0.890606	-5.90142		-0.674817	-0.814466	-0.481165	-1.35206		1655.73	1037.17	2093.75	1190.55	653.521	446.123	1313.38
CAGL0M06347g		YBR183W	YPC1	Alkaline ceramidase; also has reverse (CoA-independent) ceramide synthase activity; catalyzes both breakdown and synthesis of phytoceramide; overexpression confers fumonisin B1 resistance; YPC1 has a paralog, YDC1, that arose from the whole genome duplication	2-to-2	Anc_8.564	315	0	f			3.63815	-3.76784	-1.8836	3.67391		0.768429	-1.35082	-1.18835	0.701853		447.336	761.998	587.078	230.175	447.146	190.346	489.695
CAGL0L04598g		YOR173W	DCS2	m(7)GpppX pyrophosphatase regulator; non-essential, stress induced regulatory protein; modulates m7G-oligoribonucleotide metabolism; inhibits Dcs1p; regulated by Msn2p, Msn4p, and the Ras-cAMP-cAPK signaling pathway; mutant has increased aneuploidy tolerance; DCS2 has a paralog, DCS1, that arose from the whole genome duplication	2-to-2	Anc_6.063	389	0	f			-8.19019	-3.61956	-2.42638	-0.912895		-0.698289	-0.727479	-0.957637	-0.10074		5981.67	3686.52	2594.49	1566.97	3073.27	1469.23	3626.53
CAGL0K03707g		YMR124W	EPO1	Protein of unknown function; GFP-fusion protein localizes to the cell periphery, cytoplasm, bud, and bud neck; interacts with Crm1p in two-hybrid assay; not an essential gene; predicted to have a role in organelle organization; YMR124W has a paralog, YLR031W, that arose from the whole genome duplication	1-to-2	Anc_2.414	907	0	f			-2.31668	-3.58794	-1.71878	-1.87173		-0.434646	-0.87495	-0.772473	-0.378495		894.15	661.559	1437.85	784.018	1473.86	808.97	1237.45
CAGL0G06094g		YHR132W-A	IGO2	Protein required for initiation of G0 program; prevents degradation of nutrient-regulated mRNAs via the 5'-3' mRNA decay pathway; phosphorylated by Rim15p; GFP protein localizes to the cytoplasm and nucleus; IGO2 has a paralog, IGO1, that arose from the whole genome duplication	1-to-2	Anc_2.109	139	0.065	f			-3.55689	-3.57222	-2.17943	-1.45418		-1.45094	-1.02587	-1.24266	-0.625345		230.593	84.3471	946.415	464.797	631.163	255.777	516.444
CAGL0I07183g		YOR140W	SFL1	Transcriptional repressor and activator; involved in repression of flocculation-related genes, and activation of stress responsive genes; negatively regulated by cAMP-dependent protein kinase A subunit Tpk2p	1-to-1	Anc_5.476	772	0	f			0.307935	-3.55508	0.222524	-0.801417		0.0913593	-1.12383	0.0958553	-0.198518		289.605	308.538	757.557	347.622	1599.41	1594.15	705.332
CAGL0M03399g		YEL012W	UBC8	Ubiquitin-conjugating enzyme that regulates gluconeogenesis; negatively regulates gluconeogenesis by mediating the glucose-induced ubiquitination of fructose-1,6-bisphosphatase (FBPase); cytoplasmic enzyme that catalyzes the ubiquitination of histones in vitro	1-to-1	Anc_1.436	215	0	f			-1.76816	-3.51455	-2.04867	-1.84057		-0.773869	-1.23921	-2.81609	-0.374462		172.759	101.037	596.831	252.82	73.951	11.8966	196.824
CAGL0E06248g	RCN1	YKL159C	RCN1	Protein involved in calcineurin regulation during calcium signaling; has similarity to H. sapiens DSCR1 which is found in the Down Syndrome candidate region	1-to-1	Anc_5.281	197	0	f			-3.59881	-3.39832	-2.88031	-1.2761		-0.963459	-2.4325	-2.05535	-0.339463		487.958	250.238	164.352	30.4454	350.837	83.2763	304.15
CAGL0M06083g	SSE1	YBR169C	SSE2	Member of the heat shock protein 70 (HSP70) family; may be involved in protein folding; localized to the cytoplasm; SSE2 has a paralog, SSE1, that arose from the whole genome duplication	1-to-2	Anc_8.590	695	0.97	f			-0.645143	-3.26838	-1.87987	-1.16026		-0.508667	-2.88155	-1.78148	-0.620635		50.7562	35.6751	116.279	15.7786	158.221	47.5865	97.7427
CAGL0M08800g	YAP6	YDR259C	YAP6	Basic leucine zipper (bZIP) transcription factor; physically interacts with the Tup1-Cyc8 complex and recruits Tup1p to its targets; overexpression increases sodium and lithium tolerance; computational analysis suggests a role in regulation of expression of genes involved in carbohydrate metabolism; YAP6 has a paralog, CIN5, that arose from the whole genome duplication	2-to-2	Anc_5.619	300	0	f			-0.895468	-3.2261	-0.0991736	0.103467		-0.144536	-0.808934	-0.0408841	0.0192029		1131.55	1023.68	1304	744.328	1513.42	1374.06	1307.08
CAGL0G09559g		YOR188W	MSB1	Protein of unknown function; may be involved in positive regulation of 1,3-beta-glucan synthesis and the Pkc1p-MAPK pathway; multicopy suppressor of temperature-sensitive mutations in CDC24 and CDC42, and of mutations in BEM4; potential Cdc28p substrate; relocalizes from bud neck to cytoplasm upon DNA replication stress	1-to-1	Anc_6.097	1209	0	f			-2.13163	-3.17805	-1.62505	0.626227		-0.431082	-1.31801	-1.09075	0.105057		761.205	564.59	419.914	168.422	362.876	166.553	487.686
CAGL0M01826g	ECM33	YBR078W	ECM33	GPI-anchored protein of unknown function; possible role in apical bud growth; GPI-anchoring on the plasma membrane crucial to function; phosphorylated in mitochondria; similar to Sps2p; ECM33 has a paralog, PST1, that arose from the whole genome duplication	2-to-2	Anc_3.302	422	0	f			-0.0159846	-3.15436	-0.330038	-0.236251		-0.00327429	-0.778061	-0.164958	-0.0349765		645.86	644.396	1357.07	791.378	825.5	695.952	897.745
CAGL0C03113g		YLR270W	DCS1	Non-essential hydrolase involved in mRNA decapping; activates Xrn1p; may function in a feedback mechanism to regulate deadenylation, contains pyrophosphatase activity and a HIT (histidine triad) motif; acts as inhibitor of neutral trehalase Nth1p; required for growth on glycerol medium; protein abundance increases in response to DNA replication stress; DCS1 has a paralog, DCS2, that arose from th…	2-to-2	Anc_6.063	360	0	f	DCS		-0.688286	-3.10169	-1.1029	0.424882		-0.0890101	-0.64374	-0.442197	0.0530417		1823.61	1714.5	2265.36	1449.95	2399.11	1641.73	2148.03
CAGL0E02365g		YOL009C	MDM12	Mitochondrial outer membrane protein; required for transmission of mitochondria to daughter cells; component of the ERMES complex that links the ER to mitochondria; may influence import and assembly of outer membrane beta-barrel proteins	1-to-1	Anc_6.037	258	0.05	f	mito		-0.269647	-3.00782	0.223997	0.281119		-0.681694	-3.93298	0.478507	0.663833		5.72236	3.56751	61.2027	4.00705	5.15937	11.8966	12.18
CAGL0E01287g		YDR148C	KGD2	Dihydrolipoyl transsuccinylase; component of the mitochondrial alpha-ketoglutarate dehydrogenase complex, which catalyzes the oxidative decarboxylation of alpha-ketoglutarate to succinyl-CoA in the TCA cycle; phosphorylated	1-to-1	Anc_8.329	414	0	u	mito		-3.0539	0.936342	-0.139761	-6.95857		-0.653856	0.416644	-0.170533	-1.36995		718.5	456.664	216.364	288.806	96.3083	89.2246	246.467
CAGL0G08712g		YIL125W	KGD1	Subunit of the mitochondrial alpha-ketoglutarate dehydrogenase complex; catalyzes a key step in the tricarboxylic acid (TCA) cycle, the oxidative decarboxylation of alpha-ketoglutarate to form succinyl-CoA	1-to-1	Anc_2.237	1012	0	u	mito		-3.28702	-0.434819	-1.0043	-5.73323		-0.591565	-0.211552	-1.24716	-1.06026		1022.59	678.616	224.554	193.926	77.3906	35.6899	260.958
CAGL0I07139g		YOR142W	LSC1	Alpha subunit of succinyl-CoA ligase; succinyl-CoA ligase is a mitochondrial enzyme of the TCA cycle that catalyzes the nucleotide-dependent conversion of succinyl-CoA to succinate; phosphorylated	1-to-1	Anc_5.478	320	0	u	mito		-4.22024	-1.9964	-0.578736	1.06862		-0.511845	-0.493497	-0.235049	0.151934		2410.65	1690.65	1248.3	886.667	2037.95	1611.99	1830.41
CAGL0F08107g	LSC2	YGR244C	LSC2	Beta subunit of succinyl-CoA ligase; succinyl-CoA ligase is a mitochondrial enzyme of the TCA cycle that catalyzes the nucleotide-dependent conversion of succinyl-CoA to succinate	1-to-1	Anc_5.082	420	0	u	mito		-2.89367	-0.175929	0.14242	-0.0620873		-0.452065	-0.0481779	0.0976547	-0.0132776		1337.69	977.842	814.133	787.394	108.347	118.966	490.481
CAGL0J00847g		YJL045W	SDH9	Minor succinate dehydrogenase isozyme; participates in oxidation of succinate and transfer of electrons to ubiquinone; induced during the diauxic shift in a Cat8p-dependent manner; YJL045W has a paralog, SDH1, that arose from the whole genome duplication	1-to-2	Anc_5.253	624	0	u	mito		-3.76578	-1.96448	1.92282	4.70552		-0.277513	-0.477987	0.801911	0.510441		7791.44	6428.03	1301.87	934.718	1303.6	2117.6	2364.71
CAGL0I08085g		YOL071W	SDH5	Subunit of succinate dehydrogenase; complex couples succinate oxidation to ubiquinone reduction; required for FAD cofactor attachment to Sdh1p; mutations in human ortholog PGL2 are associated with neuroendocrine tumors (paraganglioma)	1-to-1	Anc_3.144	154	0	u	mito		-5.81499	-0.910877	1.32229	2.5938		-0.557213	-0.201652	0.517359	0.367554		4288.6	2914.59	1601.57	1392.65	2232.29	2962.26	2484.3
CAGL0L09086g		YPR001W	CIT3	Dual specificity mitochondrial citrate and methylcitrate synthase; catalyzes the condensation of acetyl-CoA and oxaloacetate to form citrate and that of propionyl-CoA and oxaloacetate to form 2-methylcitrate	1-to-1	Anc_8.092	481	0	u	mito		-3.37499	0.121258	-0.269534	0.509139		-0.287538	0.0191386	-0.0859666	0.0634885		5324.3	4362.19	5937.99	6017.28	7197.33	6239.78	6105.07
CAGL0A00781g		YAL002W	VPS8	Membrane-binding component of the CORVET complex; involved in endosomal vesicle tethering and fusion in the endosome to vacuole protein targeting pathway; interacts with Vps21p; contains RING finger motif	1-to-1	Anc_4.129	1263	0				-12.5535	-1.32974	-2.26889	-4.10603		-0.735063	-0.178955	-0.726526	-0.463003		17279	10381.1	19412.6	17147.9	18267.6	10124	18299
CAGL0H08173g		YOR028C	CIN5	bZIP transcription factor of yAP-1 family; recruits Tup1 to its targets, mediates PDR and salt tolerance	2-to-2	Anc_5.619	263	0				-7.7774	-2.91609	0.507299	-2.67769		-0.864261	-0.567544	0.195957	-0.449668		3249.39	1784.98	2796.61	1887.05	3109.38	3295.36	3045.81
CAGL0D05896g		YGR178C	PBP1	Component of glucose deprivation induced stress granules; involved in P-body-dependent granule assembly; similar to human ataxin-2; interacts with Pab1p to regulate mRNA polyadenylation; interacts with Mkt1p to regulate HO translation; protein increases in abundance and relative distribution to the nucleus increases upon DNA replication stress	1-to-1	Anc_5.182	776	0				-7.19228	-0.111091	0.0126163	-1.37802		-0.68232	-0.0193307	0.00981254	-0.190905		4549.16	2834.86	3723.27	3673.71	3391.43	3158.55	3858.45
CAGL0H09746g		YER005W	YND1	Apyrase with wide substrate specificity; helps prevent inhibition of glycosylation by hydrolyzing nucleoside tri- and diphosphates that inhibit glycotransferases; partially redundant with Gda1p; mediates adenovirus E4orf4-induced toxicity	1-to-1	Anc_7.149	635	0				-7.15373	-2.68965	-0.322042	-0.442409		-0.735952	-0.443666	-0.107136	-0.0600103		3783.4	2271.63	5478.5	4028.14	5819.77	4978.73	4941.02
CAGL0L09042g		YPL001W	HAT1	Catalytic subunit of the Hat1p-Hat2p histone acetyltransferase complex; uses the cofactor acetyl coenzyme A to acetylate free nuclear and cytoplasmic histone H4; involved in telomeric silencing and DNA double-strand break repair	1-to-1	Anc_8.090	389	0				-6.83885	1.13298	0.321605	-0.656242		-0.411976	0.150071	0.109803	-0.075759		14477.4	10881.1	20231.4	22449.3	23576.6	23293.6	19042.9
CAGL0J04180g		YFL013C	IES1	Subunit of the INO80 chromatin remodeling complex; relocalizes to the cytosol in response to hypoxia	1-to-1	Anc_8.064	671	0				-6.11215	-2.21716	-0.00405281	-4.5967		-0.851694	-0.588961	-0.0029189	-0.763384		1922.01	1065.05	1045.44	695.031	956.204	898.195	1243.18
CAGL0C03245g		YLL042C	ATG10	Conserved E2-like conjugating enzyme; mediates formation of the Atg12p-Atg5p conjugate, which is a critical step in autophagy	1-to-1	Anc_4.012	160	0				-5.63504	-0.819234	0.455128	1.79021		-0.484141	-0.156252	0.185223	0.249924		5527.68	3951.86	2665.95	2392.3	2111.9	2230.62	3145.5
CAGL0C03509g		YNR047W	FPK1	Ser/Thr protein kinase; regulates the putative phospholipid translocases Lem3p-Dnf1p/Dnf2p; phosphorylates and inhibits upstream inhibitory kinase, Ypk1p; localizes to the cytoplasm, early endosome/TGN compartments, and plasma membrane; FPK1 has a paralog, KIN82, that arose from the whole genome duplication	1-to-2	Anc_6.371	896	0				-5.58284	-1.59111	-1.92535	-4.0597		-0.977607	-0.35991	-0.817802	-0.819851		1196.99	607.856	1571	1224.14	1965.72	1040.95	1546.19
CAGL0A00561g		YGL004C	RPN14	Assembly chaperone for the 19S proteasome regulatory particle base; proteasome-interacting protein involved in the assembly of the base subcomplex of the 19S proteasome regulatory particle (RP); null mutants accumulate ubiquitinated Gcn4p and display decreased 26S proteasome stability; interacts with Rpt5p	1-to-1	Anc_4.119	413	0.04				-5.23273	0.247837	-0.0429497	0.580296		-0.29416	0.0353761	-0.00596612	0.0656255		17307.5	14115.1	11110.4	11386.2	13151.2	12015.6	13624.2
CAGL0I07051g		YGL215W	CLG1	Cyclin-like protein that interacts with Pho85p; has sequence similarity to G1 cyclins PCL1 and PCL2	1-to-1	Anc_3.527	450	0				-5.0871	-0.551178	-0.687656	0.508207		-0.854716	-0.209584	-0.362145	0.110722		1271.33	703.015	382.842	331.077	699.955	517.503	698.42
CAGL0I02508g		YHR175W	CTR2	Putative low-affinity copper transporter of the vacuolar membrane; mutation confers resistance to toxic copper concentrations, while overexpression confers resistance to copper starvation	1-to-1	Anc_5.061	176	0				-4.95297	1.50359	0.144321	0.186736		-0.486879	0.276922	0.0618621	0.0279027		3947.69	2816.94	2626.81	3182.67	1941.64	1885.61	2720.49
CAGL0B03817g		YJR008W	MHO1	Protein of unknown function; inhibits haploid invasive growth when overexpressed; synthetically lethal with phospholipase C (PLC1); expression induced by mild heat-stress on a non-fermentable carbon source, upon entry into stationary phase and upon nitrogen deprivation; repressed by inosine and choline in an Opi1p-dependent manner; highly conserved from bacteria to human; Memo, the human homolog,…	1-to-1	Anc_5.156	333	0				-4.81049	-1.09717	0.0634216	0.657039		-0.355703	-0.16439	0.0288282	0.0798131		7908.5	6180.4	8563.05	7640.86	7250.64	6804.87	7889.2
CAGL0G01012g		YLR341W	SPO77	Meiosis-specific protein of unknown function; required for spore wall formation during sporulation; dispensable for both nuclear divisions during meiosis	1-to-1	Anc_4.171	446	0				-4.71574	0.10928	-0.208046	0.621521		-0.271537	0.0150146	-0.0585726	0.0696001		15935.7	13201.7	15118.4	15276.5	16644.1	14650.7	15887.1
CAGL0A01001g		YLR326W		Putative protein of unknown function; predicted to be palmitoylated	1-to-1	Anc_4.144	220	0.04				-4.60523	-0.0740819	0.141424	0.0981292		-0.311626	-0.0109501	0.0556822	0.0114052		9984.91	8045.17	8870.25	8803.18	6978.91	6674	8518.36
CAGL0C04961g		YJR106W	ECM27	Putative protein of unknown function; may play a role in cell wall biosynthesis, mutants are hypersensitive to Papulacandin B; null mutants have increased plasmid loss; displays a two-hybrid interaction with Pdr5p	1-to-1	Anc_7.498	683	0				-4.55136	-1.65078	-2.57306	-0.41228		-0.319849	-0.232011	-0.833665	-0.0500366		8999.55	7210.03	13655.5	11626.9	16291.6	8387.12	12603.7
CAGL0B03685g					2-to-1	Anc_1.421	272	0				-4.50047	0.283076	-1.45885	-3.13335		-0.372085	0.0412581	-0.48269	-0.347748		5905.54	4563.01	9566.48	9844.01	10683.3	7024.95	8450.97
CAGL0D06402g	MET15	YLR303W	MET17	O-acetyl homoserine-O-acetyl serine sulfhydrylase; required for Methionine and cysteine biosynthesis	1-to-1	Anc_4.053	443	0.01				-4.43659	-0.220166	-0.0588019	0.0750439		-0.410336	-0.0411484	-0.0181515	0.0104192		4488.57	3377.41	2777.42	2699.32	2866.89	2623.2	3293.97
CAGL0M06897g		YNL024C		Putative methyltransferase; has seven beta-strand methyltransferase motif; green fluorescent protein (GFP)-fusion protein localizes to the cytoplasm; despite similarity to methyltransferases, null mutant does not display alterations in lysine methylation pattern	1-to-1	Anc_2.289	249	0.42				-4.40126	-0.603341	-0.361945	-0.216405		-0.940278	-1.13405	-1.34834	-0.123785		776.118	404.461	23.9432	10.9094	8.59896	5.94831	54.2648
CAGL0G06424g		YOR357C	SNX3	Sorting nexin for late-Golgi enzymes; required to maintain late-Golgi resident enzymes in their proper location by recycling molecules from the prevacuolar compartment; contains a PX domain and sequence similarity to human Snx3p	1-to-1	Anc_7.030	165	0				-4.39819	-1.25971	-0.544374	-1.39047		-0.941457	-0.473414	-0.283781	-0.284825		773.153	402.586	426.227	306.993	717.153	559.141	618.262
CAGL0L11440g		YML072C	TCB3	Cortical ER protein involved in ER-plasma membrane tethering; one of 6 proteins (Ist2p, Scs2p, Scs22p, Tcb1p, Tcb2p, Tcb3p) that connect ER to the plasma membrane (PM) and regulate PM phosphatidylinositol-4-phosphate (PI4P) levels by controlling access of Sac1p phosphatase to its substrate PI4P in the PM; localized to the bud via specific mRNA transport; non-tagged protein detected in a phosphory…	1-to-1	Anc_4.340	1531	0				-4.36616	0.93503	-0.664812	-0.0252237		-0.547898	0.25823	-0.321147	-0.0040372		2251.11	1539.79	712.858	852.585	961.363	725.694	1155.48
CAGL0J07524g		YNL236W	SIN4	Subunit of the RNA polymerase II mediator complex; associates with core polymerase subunits to form the RNA polymerase II holoenzyme; contributes to both postive and negative transcriptional regulation; dispensible for basal transcription	1-to-1	Anc_2.008	974	0.06				-4.30679	-0.508195	-0.220459	-6.59966		-1.03369	-0.255404	-0.123648	-1.60303		621.648	303.65	212.926	178.379	577.85	505.606	424.485
CAGL0M10956g		YNR034W	SOL1	Protein with a possible role in tRNA export; shows similarity to 6-phosphogluconolactonase non-catalytic domains but does not exhibit this enzymatic activity; homologous to Sol3p and Sol4p; SOL1 has a paralog, SOL2, that arose from the whole genome duplication; protein abundance increases in response to DNA replication stress	2-to-2	Anc_6.345	324	0				-4.3031	0.188369	-1.39784	0.864171		-0.840784	0.0840965	-0.858528	0.103564		915.351	511.077	243.496	258.111	457.464	243.881	467.174
CAGL0D00506g		YKL183W	LOT5	Protein of unknown function; gene expression increases in cultures shifted to a lower temperature; protein abundance increases in response to DNA replication stress	1-to-1	Anc_4.281	328	0				-4.25313	-0.786055	0.0330176	-0.85191		-0.302671	-0.134969	0.01784	-0.107766		8644.36	7008.42	4111.67	3744.46	4411.26	4122.18	5392.27
CAGL0J02068g		YIL005W	EPS1	ER protein with chaperone and co-chaperone activity; involved in retention of resident ER proteins; has a role in recognizing proteins targeted for ER-associated degradation (ERAD), member of the protein disulfide isomerase family	2-to-1	Anc_7.134	709	0.005				-4.23045	1.43249	-0.830309	-0.662038		-0.602548	0.277476	-0.315686	-0.0981474		1714.47	1129.14	2155.58	2612.72	3107.66	2313.89	2256.19
CAGL0I08107g		YOL070C	NBA1	Protein of unknown function; localizes to the bud neck and cytoplasm; interacts with Nap1p; may interact with ribosomes, based on co-purification experiments; potential Cdc28p substrate	1-to-1	Anc_3.148	543	0				-4.21848	-2.1916	-0.930677	-0.919116		-0.557259	-0.383612	-0.347729	-0.142542		2006.85	1363.84	4079.17	3126.75	3541.05	2575.62	3071.89
CAGL0E05984g		YPL223C	GRE1	Hydrophilin essential in dessication-rehydration process; stress induced (osmotic, ionic, oxidative, heat shock and heavy metals); regulated by the HOG pathway; GRE1 has a paralog, SIP18, that arose from the whole genome duplication	1-to-2	Anc_6.246	143	0.005				-4.21827	0.205757	1.04279	0.864415		-0.700351	0.0621698	0.524202	0.157984		1254.32	771.937	605.582	632.249	576.13	785.177	759.219
CAGL0C04763g					1-to-0	0	316	0.035				-4.19447	0.904635	0.127257	0.178173		-0.206378	0.115757	0.0483419	0.0195254		26248.7	22750.1	30182.1	32703.6	36430.3	34458.6	30674.2
CAGL0E02189g		YOL110W	SHR5	Palmitoyltransferase subunit; this complex adds a palmitoyl lipid moiety to heterolipidated substrates such as Ras1p and Ras2p through a thioester linkage; palmitoylation is required for Ras2p membrane localization; Palmitoyltransferase is composed of Shr5p and Erf2	1-to-1	Anc_3.066	291	0				-4.18076	2.23781	-0.620901	0.0315657		-0.465773	0.383027	-0.244921	0.00438418		2902.43	2101.6	3459.58	4511.55	2397.39	1879.67	2887.41
CAGL0A02255g					1-to-0	0	274	0				-4.06169	-0.0217543	-0.266105	0		-0.367299	-0.00352454	-0.0911784	0		4688.46	3634.64	5210.63	5197.92	4399.23	3812.87	4754.43
CAGL0M10571g		YNR019W	ARE2	Acyl-CoA:sterol acyltransferase; endoplasmic reticulum enzyme that contributes the major sterol esterification activity in the presence of oxygen; ARE2 has a paralog, ARE1, that arose from the whole genome duplication	2-to-2	Anc_6.317	620	0				-4.021	-1.49886	-0.490779	-0.681925		-0.512587	-0.359589	-0.218902	-0.109693		2149.58	1506.78	1310.81	1021.63	1300.16	1046.9	1541.57
CAGL0I02827g		YOR113W	AZF1	Zinc-finger transcription factor; involved in diauxic shift; in the presence of glucose, activates transcription of genes involved in growth and carbon metabolism; in nonfermentable carbon sources, activates transcription of genes involved in maintenance of cell wall integrity; relocalizes to the cytosol in response to hypoxia		Anc_2.162	951					-3.97072	-0.993047	-0.381201			-0.581937	-0.336543	-0.210898			1599.32	1068.45	520.751	412.402	584.729	481.813	786.756
CAGL0C03289g	YBT1	YLL048C	YBT1	Transporter of the ATP-binding cassette (ABC) family; involved in bile acid transport; negative regulator of vacuole fusion; regulates release of lumenal Ca2+ stores; similar to mammalian bile transporters; YBT1 has a paralog, VMR1, that arose from the whole genome duplication	2-to-2	Anc_4.006	1649	0.015				-3.942	1.62012	-0.203392	0.742759		-0.387092	0.468129	-0.100767	0.152877		3843.29	2938.85	582.7	806.058	858.176	755.435	1243.3
CAGL0H07403g	KRE2	YDR483W	KRE2	Alpha1,2-mannosyltransferase of the Golgi; involved in protein mannosylation; KRE2 has a paralog, KTR6, that arose from the whole genome duplication	2-to-2	Anc_8.505	464	0				-3.84523	-0.625107	0.618351	-2.15041		-1.06676	-0.293538	0.356755	-0.473088		464.413	221.706	248.185	202.494	342.238	422.33	340.41
CAGL0A01694g		YGL036W		Putative protein of unknown function; green fluorescent protein (GFP)-fusion protein localizes to the cytoplasm; YGL036W is not an essential gene	1-to-1	Anc_4.076	642	0				-3.80727	1.07475	-0.0587992	1.07085		-0.397099	0.216509	-0.0184781	0.155273		3329.24	2528.17	1908.96	2218.05	2736.19	2504.24	2590.77
CAGL0K07073g		YBR235W	VHC1	Vacuolar membrane cation-chloride cotransporter (CCC); likely mediates K+ and Cl- cotransport into the vacuole; has a role in potassium homeostasis and salt tolerance; similar to mammalian electroneutral Na(+)-(K+)-C1- cotransporter family	1-to-1	Anc_6.146	1121	0.015				-3.80543	0.754112	-0.215535	0.929461		-0.352881	0.339169	-0.167692	0.212799		4382.91	3431.9	217.99	275.763	237.331	208.191	609.796
CAGL0G09064g		YPL201C	YIG1	Protein that interacts with glycerol 3-phosphatase; plays a role in anaerobic glycerol production; localizes to the nucleus and cytosol	1-to-1	Anc_6.210	490	0				-3.76346	-0.587381	-0.510032	0.160336		-0.398822	-0.135076	-0.227936	0.0261406		3206	2431.68	1389.21	1265.04	1293.28	1035.01	1792.56
CAGL0H01952g							1131.67					-3.70235	-0.466515	0.247505			-0.411068	-0.114332	0.109289			2879.27	2165.41	1138.09	1051.38	1308.76	1320.52	1624.7
CAGL0F07975g		YGR237C		Putative protein of unknown function; green fluorescent protein (GFP)-fusion protein localizes to the cytoplasm	1-to-1	Anc_5.090	771	0.015				-3.67572	0.0953442	-0.888594	-4.24593		-0.671286	0.0525276	-0.726498	-0.833022		1012.54	635.823	159.35	165.259	196.056	118.966	316.263
CAGL0B02904g	BMT6				1-to-0	0	606	0				-3.66073	0.89493	0.115027	0.144078		-0.350466	0.14226	0.0465053	0.0202677		4046	3173.4	5468.06	6034.73	7357.27	6989.26	5459.99
CAGL0C04323g		YBR001C	NTH2	Putative neutral trehalase, required for thermotolerance; may mediate resistance to other cellular stresses; NTH2 has a paralog, NTH1, that arose from the whole genome duplication	2-to-2	Anc_3.205	751	0				-3.61025	0.756095	-0.0309158	1.11562		-0.276411	0.113696	-0.00282045	0.139586		7024.09	5799.38	7609.64	8233.61	9477.77	8690.48	7971.74
CAGL0B03839g	MET3	YJR010W	MET3	ATP sulfurylase; catalyzes the primary step of intracellular sulfate activation, essential for assimilatory reduction of sulfate to sulfide, involved in methionine metabolism	1-to-1	Anc_5.154	508	0				-3.57733	0.0126739	0.623421	0.454637		-0.30623	0.00207222	0.24438	0.057307		5290.28	4278.53	4964.13	4971.26	2617.52	2873.03	4096.42
CAGL0F02167g		YFL003C	MSH4	Protein involved in meiotic recombination; required for normal levels of crossing over, colocalizes with Zip2p to discrete foci on meiotic chromosomes, has homology to bacterial MutS protein	1-to-1	Anc_8.073	896	0				-3.56701	-0.479526	0.0296621	0.250231		-0.342718	-0.0816484	0.0167131	0.0330931		4000.91	3154.94	4198.51	3967.5	4703.63	4389.85	4291.04
CAGL0G02717g		YIL099W	SGA1	Intracellular sporulation-specific glucoamylase; involved in glycogen degradation; induced during starvation of a/a diploids late in sporulation, but dispensable for sporulation	1-to-1	Anc_2.276	516	0				-3.5315	0.448368	0.0303651	0.241044		-0.25773	0.0704359	0.0169894	0.0296849		7951.67	6650.8	5984.31	6283.73	4786.18	4467.18	6106.9
CAGL0G00297g					1-to-0	0	89	0.035				-3.46257	-0.105533	0.0111753	0.449641		-0.385917	-0.019228	0.00926731	0.0658543		2831.95	2167.27	3056.17	3015.71	3386.27	3152.6	3083.15
CAGL0L06776g					2-to-1	Anc_2.395	829	0				-3.46022	-1.32558	1.85581	-1.31438		-0.416603	-0.260121	0.773413	-0.194319		2384.9	1786.74	2475.22	2066.85	1325.96	2111.65	1985.51
CAGL0C04917g		YJR109C	CPA2	Large subunit of carbamoyl phosphate synthetase; carbamoyl phosphate synthetase catalyzes a step in the synthesis of citrulline, an arginine precursor	1-to-1	Anc_7.494	1114	0				-3.43683	0.922855	0.15052	0.30976		-0.400821	0.1739	0.0626757	0.0454298		2556.61	1936.45	2491.47	2810.64	2641.6	2557.77	2562.49
CAGL0L03916g			AZF1-B		2-to-1	Anc_2.162	643	0				-3.43195	0.557161	0.439341	-0.849175		-0.676286	0.29224	0.226635	-0.163895		861.667	539.209	161.164	197.352	550.333	612.676	424.37
CAGL0I10967g		YOR198C	BFR1	Component of mRNP complexes associated with polyribosomes; implicated in secretion and nuclear segregation; multicopy suppressor of BFA (Brefeldin A) sensitivity	1-to-1	Anc_8.609	476	0.025				-3.42818	0.858588	-0.261842	-1.99601		-1.18646	0.35559	-0.227892	-0.550739		304.15	133.638	258.874	331.231	173.699	148.708	239.143
CAGL0F04499g		YBL042C	FUI1	High affinity uridine permease, localizes to the plasma membrane; also mediates low but significant transport of the cytotoxic nucleoside analog 5-fluorouridine; not involved in uracil transport; relative distribution to the vacuole increases upon DNA replication stress	1-to-1	Anc_7.481	631	0				-3.3982	-0.481714	0.513316	0.333871		-0.418137	-0.143159	0.230933	0.0382292		2268.67	1697.85	677.663	613.647	1092.07	1201.56	1188.53
CAGL0H07777g		YGL241W	KAP114	Karyopherin, responsible for nuclear import of specific proteins; cargoes include Spt15p, Sua7p, histones H2A and H2B, and Nap1p; amino terminus shows similarity to those of other importins, particularly Cse1p; localization is primarily nuclear; function is regulated by sumoylation; protein abundance increases in response to DNA replication stress	1-to-1	Anc_3.564	1022	0				-3.38902	0.404406	-0.927145	-0.0959416		-0.658007	0.163782	-0.484799	-0.0163456		884.951	560.841	292.383	327.533	736.071	499.658	575.348
CAGL0L07854g	CWH43	YCR017C	CWH43	Putative sensor/transporter protein involved in cell wall biogenesis; contains 14-16 transmembrane segments and several putative glycosylation and phosphorylation sites; null mutation is synthetically lethal with pkc1 deletion	1-to-1	Anc_1.434	977	0				-3.37674	-1.24957	-2.28757	-1.1166		-0.861324	-0.479686	-1.32598	-0.241235		526.048	289.561	406.911	291.809	605.366	231.984	506.035
CAGL0I04532g	MNN2	YBR015C	MNN2	Alpha-1,2-mannosyltransferase; responsible for addition of the first alpha-1,2-linked mannose to form the branches on the mannan backbone of oligosaccharides, localizes to an early Golgi compartment	1-to-1	Anc_3.188	613	0				-3.34838	-0.330792	0.905392	-0.541356		-0.959677	-0.277305	0.760426	-0.146947		423.899	217.957	79.3937	65.5102	89.4291	154.656	144.381
CAGL0L01947g		YKL034W	TUL1	Subunit of the DSC ubiquitin ligase complex; golgi-localized RING-finger ubiquitin ligase (E3) involved in sorting polar transmembrane domain containing membrane proteins to multivesicular bodies for delivery to the vacuole; proposed involvement in the quality control of misfolded TMD containing proteins; ortholog of fission yeast dsc1	1-to-1	Anc_2.545	758	0				-3.34826	0.91071	-0.689729	-0.254268		-0.694723	0.526556	-0.516832	-0.0564266		776.144	479.524	120.779	173.981	240.771	166.553	282.605
CAGL0A03300g		YGL192W	IME4	mRNA N6-adenosine methyltransferase required for entry into meiosis; mediates N6-adenosine methylation of bulk mRNA during the induction of sporulation which includes the meiotic regulators IME1, IME2 and IME4 itself; repressed in haploids via production of antisense IME4 transcripts; transcribed in diploid cells where antisense transcription is repressed; orthologous to human METTL3 (MT-A70)	1-to-1	Anc_8.152	489	0.145				-3.34746	0.513575	0.237646	0.931376		-0.219031	0.0782807	0.0888711	0.108454		10678.7	9174.56	7097.02	7492.74	6825.85	6679.95	8027.57
CAGL0J04268g		YBL015W	ACH1	Protein with CoA transferase activity; particularly for CoASH transfer from succinyl-CoA to acetate; has minor acetyl-CoA-hydrolase activity; phosphorylated; required for acetate utilization and for diploid pseudohyphal growth	1-to-1	Anc_8.161	527	0				-3.32982	-1.30774	-1.05059	1.76974		-0.521311	-0.825562	-0.973802	0.29031		1358.31	946.389	158.539	89.4574	147.902	77.328	316.983
CAGL0G02541g		YKR096W	ESL2	Protein of unknown function; interacts with Pex14p; may interact with ribosomes, based on co-purification experiments; green fluorescent protein (GFP)-fusion protein localizes to the nucleus and cytoplasm; predicted to contain a PINc domain; ESL2 has a paralog, ESL1, that arose from the whole genome duplication	2-to-2	Anc_5.706	1296	0				-3.32215	1.50396	0.887482	-3.81914		-0.702556	0.336204	0.449894	-0.82905		747.093	459.076	1282.74	1619.38	569.251	737.59	817.095
CAGL0F02101g		YFL007W	BLM10	Proteasome activator; binds the core proteasome (CP) and stimulates proteasome-mediated protein degradation by inducing gate opening; required for sequestering CP into proteasome storage granule (PSG) during quiescent phase and for nuclear import of CP in proliferating cells; required for resistance to bleomycin, may be involved in protecting against oxidative damage; similar to mammalian PA200	2-to-1	Anc_8.069	2130	0				-3.32131	0.41544	0.00931781	-0.584601		-0.362433	0.0837444	0.00833089	-0.0815283		2956.58	2299.78	1999.04	2118.52	3111.1	2896.83	2639.42
CAGL0I07029g		YGL216W	KIP3	Kinesin-related motor protein involved in mitotic spindle positioning	1-to-1	Anc_3.528	706	0				-3.30346	-1.09878	-1.21464	-1.11439		-0.313033	-0.18555	-0.439664	-0.147891		4102.72	3302.48	4516.52	3971.44	4646.88	3164.5	4415.83
CAGL0E01507g		YOL137W	BSC6	Protein of unknown function with 8 putative transmembrane segments; ORF exhibits genomic organization compatible with a translational readthrough-dependent mode of expression	1-to-1	Anc_3.024	479	0.005				-3.27189	-0.0746027	-0.0852099	0.208956		-0.455727	-0.0121736	-0.0383901	0.028482		1729.13	1260.78	5038.77	4996.43	1159.14	1058.8	2161.54
CAGL0C04895g		YJR110W	YMR1	Phosphatidylinositol 3-phosphate (PI3P) phosphatase; involved in various protein sorting pathways, including CVT targeting and endosome to vacuole transport; has similarity to the conserved myotubularin dual specificity phosphatase family	1-to-1	Anc_7.491	690	0				-3.27156	0.704932	0.355452	0.38767		-0.346623	0.141218	0.136147	0.0538007		3157.39	2483.05	2002.48	2208.41	3814.5	3872.35	2889.2
CAGL0B02975g							698					-3.26683	-0.424513	1.03493			-0.264063	-0.0715448	0.388864			6058.9	5045.48	4390.24	4177.83	3253.84	3937.78	4423.43
CAGL0E01309g		YDR147W	EKI1	Ethanolamine kinase; primarily responsible for phosphatidylethanolamine synthesis via the CDP-ethanolamine pathway; exhibits some choline kinase activity, thus contributing to phosphatidylcholine synthesis via the CDP-choline pathway; EKI1 has a paralog, CKI1, that arose from the whole genome duplication	2-to-2	Anc_8.328	514.667	0				-3.24606	-0.127944	-0.480049	0.370531		-0.284384	-0.0205731	-0.167006	0.0489355		4952.29	4066.28	5450.69	5373.51	4922.04	4044.85	5102.71
CAGL0B03399g	RIF1	YBR275C	RIF1	Protein that binds to the Rap1p C-terminus; acts synergistically with Rif2p to help control telomere length and establish telomeric silencing; deletion results in telomere elongation	1-to-1	Anc_1.337	1665	0				-3.24287	-1.95956	-0.90548	-0.795031		-0.60946	-0.353245	-0.419131	-0.139726		936.3	613.69	3560.42	2787.17	1176.34	826.815	1576.94
CAGL0E04620g	PST1	YDR055W	PST1	Cell wall protein that contains a putative GPI-attachment site; secreted by regenerating protoplasts; up-regulated by activation of the cell integrity pathway, as mediated by Rlm1p; upregulated by cell wall damage via disruption of FKS1; PST1 has a paralog, ECM33, that arose from the whole genome duplication	2-to-2	Anc_3.302	430	0				-3.21501	-1.88424	-0.526282	0.16014		-0.44457	-0.527841	-0.24585	0.0249018		1751.85	1287.26	889.777	617.142	1080.03	856.557	1189.61
CAGL0M10395g					1-to-0	0	1665	0.005				-3.19798	0.398343	-0.00157846	0.705832		-0.289216	0.0621301	0.00690947	0.0856656		4576.39	3745.07	6246.81	6521.71	8915.4	8232.46	6340.26
CAGL0H00682g					2-to-1	Anc_6.286	1047	0				-3.186	0.417172	-0.352846	-0.157663		-0.316479	0.0842831	-0.142395	-0.0220166		3656.93	2936.62	1982.6	2101.87	1967.44	1659.58	2425.22
CAGL0H06611g		YIL151C	ESL1	Protein of unknown function; predicted to contain a PINc domain; ESL1 has a paralog, ESL2, that arose from the whole genome duplication	2-to-2	Anc_5.706	1283	0.01				-3.09797	-2.31841	0.39582	-2.28187		-0.550465	-0.423075	0.183676	-0.41357		1039.19	709.557	3455.46	2577.19	935.566	999.316	1497.7
CAGL0H09130g		YKL201C	MNN4	Putative positive regulator of mannosylphosphate transferase Mnn6p; involved in mannosylphosphorylation of N-linked oligosaccharides; expression increases in late-logarithmic and stationary growth phases; coding sequence contains length polymorphisms in different strains; MNN4 has a paralog, YJR061W, that arose from the whole genome duplication	2-to-2	Anc_1.509	1016	0				-3.08418	-2.81186	0.417991	-0.605097		-0.6441	-0.940093	0.203123	-0.121419		755.259	483.284	633.715	330.292	732.631	797.073	705.167
CAGL0K03245g					1-to-0	Anc_2.556	477	0				-3.08192	0.790721	0.0797775	-0.560175		-0.406494	0.249704	0.0370093	-0.137869		1927.96	1454.56	506.184	601.834	691.356	672.159	877.073
CAGL0J07018g		YPL109C		Putative protein of unknown function; the authentic, non-tagged protein is detected in highly purified mitochondria in high-throughput studies	1-to-1	Anc_8.598	760	0				-3.06412	-0.556548	-0.535406	-2.14511		-0.485386	-0.202859	-0.246755	-0.370498		1310.05	935.779	420.852	365.648	1141.94	904.143	857.079
CAGL0F02233g		YFR006W		Putative X-Pro aminopeptidase; green fluorescent protein (GFP)-fusion protein localizes to the cytoplasm; YFR006W is not an essential gene	2-to-1	Anc_8.098	484	0				-3.0582	-0.207785	0.406655	0.49123		-0.335499	-0.0369062	0.158443	0.0681764		2895.59	2294.78	3423.45	3336.98	3087.02	3188.29	3127.86
CAGL0G00308g	SCW4	YGR279C	SCW4	Cell wall protein with similarity to glucanases; scw4 scw10 double mutants exhibit defects in mating; SCW4 has a paralog, SCW10, that arose from the whole genome duplication	2-to-2	Anc_5.015	377	0				-3.02523	-0.842549	0.088763	0.135103		-0.544542	-0.215	0.0411845	0.0236585		1008.89	691.702	1046.44	901.555	789.384	767.332	941.055
CAGL0F01991g		YLR050C		Putative protein of unknown function; green fluorescent protein (GFP)-fusion protein localizes to the endoplasmic reticulum; YLR050C is not an essential gene	1-to-1	Anc_8.060	180	0.01				-3.0049	-0.185346	-0.869741	-2.24895		-0.425598	-0.0433597	-0.380546	-0.359395		1650.66	1228.96	1277.62	1239.79	1497.94	1076.64	1467.29
CAGL0D01474g					2-to-1	Anc_3.359	662	0.045				-2.99861	1.93926	-0.756349	0.359595		-1.12052	1.08603	-0.480157	0.108687		257.041	118.22	100.587	213.534	385.233	267.674	215.157
CAGL0E02497g		YOL003C	PFA4	Palmitoyltransferase with autoacylation activity; required for palmitoylation of amino acid permeases containing a C-terminal Phe-Trp-Cys site; required for modification of Chs3p; member of the DHHC family of putative palmitoyltransferases	1-to-1	Anc_6.028	377	0				-2.9908	-0.789777	-0.439559	-0.722184		-0.247357	-0.120332	-0.139524	-0.0892812		5676.71	4782.28	7617.09	7007.54	10114.1	8434.7	7590.51
CAGL0B04455g		YNL101W	AVT4	Vacuolar transporter; exports large neutral amino acids from the vacuole; member of a family of seven S. cerevisiae genes (AVT1-7) related to vesicular GABA-glycine transporters	2-to-1	Anc_2.177	606	0				-2.98653	1.25952	-0.0469699	0.186477		-0.381742	0.281229	-0.012167	0.0258294		2055.91	1577.93	1315	1598.03	3659.72	3354.85	2146.81
CAGL0G05423g	HO	YDL227C	HO	Site-specific endonuclease; required for gene conversion at the MAT locus (homothallic switching) through the generation of a ds DNA break; expression restricted to mother cells in late G1 as controlled by Swi4p-Swi6p, Swi5p, and Ash1p	1-to-1	Anc_2.042	579	0.01				-2.97821	-0.29649	0.11182	-0.816885		-0.899865	-0.132168	0.0594396	-0.195097		375.217	201.093	263.125	240.091	287.205	291.467	304.939
CAGL0E03828g		YHL030W	ECM29	Scaffold protein; assists in association of the proteasome core particle with the regulatory particle; degraded by the mature proteasome after assembly; contains HEAT-like repeats; protein increases in abundance and relocalizes from nucleus to cytoplasm upon DNA replication stress	1-to-1	Anc_4.015	1897	0.015				-2.97736	-0.248055	0.830807	0.242168		-0.597834	-0.0584631	0.401708	0.0415997		810.497	535.532	1255.36	1205.51	715.433	892.246	899.56
CAGL0D05280g		YFR030W	MET10	Subunit alpha of assimilatory sulfite reductase; complex converts sulfite into sulfide	1-to-1	Anc_7.185	1031	0				-2.96729	0.546054	-0.0411517	0.929723		-0.360147	0.13064	-0.0155999	0.137082		2301.37	1792.96	1122.77	1229.18	1571.89	1451.39	1595.51
CAGL0L11748g		YER163C	GCG1	Gamma-glutamyl cyclotransferase; cleaves the gamma-glutamyl bond of glutathione to yield 5-oxoproline and a Cys-Gly dipeptide; similar to mammalian pro-apoptotic protein ChaC1; expression of mouse ChaC1 in yeast increases apoptosis; green fluorescent protein (GFP)-fusion protein localizes to the cytoplasm and nucleus; periodically expressed during the metabolic cycle	1-to-1	Anc_8.226	237	0.02				-2.92723	0.302948	-0.584149	0.0703946		-0.661248	0.0976477	-0.549052	0.0316667		643.289	406.772	508.936	544.575	135.863	95.1729	354.316
CAGL0K02618g							1587					-2.92397	0.18888	-0.190239			-0.218191	0.0261705	-0.0574062			7390.37	6353.08	14036.9	14293.8	8267.04	7304.52	9500.84
CAGL0M08536g		YKL162C		Putative protein of unknown function; green fluorescent protein (GFP)-fusion protein localizes to the mitochondrion	1-to-1	Anc_5.646	409	0.035				-2.91466	-0.232453	-0.083118	1.2094		-0.27484	-0.0412401	-0.0254321	0.163457		4103.86	3392.01	3445.64	3348.54	3766.34	3420.28	3762.36
CAGL0F01661g		YLR063W		Putative S-adenosylmethionine-dependent methyltransferase; green fluorescent protein (GFP)-fusion protein localizes to the cytoplasm; YLR063W is not an essential gene	1-to-1	Anc_8.030	311	0				-2.90127	0.693734	-0.473379	0.661857		-0.378307	0.125946	-0.180483	0.0930438		1962.32	1509.69	2946.9	3215.72	2761.98	2260.36	2518.36
CAGL0L03267g	GAP1	YKR039W	GAP1	General amino acid permease; Gap1p senses the presence of amino acid substrates to regulate localization to the plasma membrane when needed; essential for invasive growth	1-to-1	Anc_1.244	598	0				-2.8989	-0.260304	0.659631	1.66463		-0.257238	-0.0503825	0.262727	0.224379		4753.29	3977.02	2432.83	2349.34	2292.48	2551.82	2981.75
CAGL0I06028g		YJL149W	DAS1	Putative SCF ubiquitin ligase F-box protein; interacts physically with both Cdc53p and Skp1 and genetically with CDC34; similar to putative F-box protein YDR131C	1-to-1	Anc_1.198	579	0				-2.89476	-0.96064	-0.881866	-2.08037		-0.265493	-0.134897	-0.410672	-0.305448		4385.13	3648.05	13320.9	12131.8	1143.66	808.97	4057.62
CAGL0L06666g	YHB1	YGR234W	YHB1	Nitric oxide oxidoreductase; flavohemoglobin involved in nitric oxide detoxification; plays a role in the oxidative and nitrosative stress responses; protein increases in abundance and relocalizes from nucleus to cytoplasmic foci upon DNA replication stress	1-to-1	Anc_5.093	399	0				-2.86878	1.35489	-0.382962	1.41334		-0.331899	0.325887	-0.164311	0.227477		2551.32	2027	1027.12	1287.43	1504.82	1255.09	1579.88
CAGL0A03696g	GAL83	YER027C	GAL83	One of three possible beta-subunits of the Snf1 kinase complex; allows nuclear localization of the Snf1 kinase complex in the presence of a nonfermentable carbon source; contains glycogen-binding domain; GAL83 has a paralog, SIP2, that arose from the whole genome duplication	2-to-2	Anc_3.517	416	0				-2.86311	-0.330922	-1.08615	-3.14839		-0.99177	-0.080078	-0.893985	-0.705567		290.783	146.223	1168.16	1105.08	197.776	107.07	406.519
CAGL0K03113g		YHL014C	YLF2	Protein of unknown function; has weak similarity to E. coli GTP-binding protein gtp1; the authentic, non-tagged protein is detected in highly purified mitochondria in high-throughput studies	1-to-1	Anc_2.549	428	0				-2.85726	0.651074	0.272747	-0.2944		-0.397139	0.139004	0.115796	-0.0492418		1707.49	1296.6	1605.7	1768.11	1714.63	1730.96	1675.19
CAGL0K06699g		YBR214W	SDS24	Protein involved in cell separation during budding; one of two S. cerevisiae homologs (Sds23p and Sds24p) of the S. pombe Sds23 protein, which is implicated in APC/cyclosome regulation; may play an indirect role in fluid-phase endocytosis; protein abundance increases in response to DNA replication stress; SDS24 has a paralog, SDS23, that arose from the whole genome duplication	1-to-2	Anc_6.107	549	0				-2.84426	0.183249	-1.04483	-1.23382		-0.6229	0.10927	-0.746671	-0.431591		679.393	441.174	133.407	143.904	283.766	166.553	295.18
CAGL0K05841g	HAP1				2-to-1	Anc_1.380	1373	0				-2.83521	-1.63152	-1.88809	-4.41395		-0.713484	-0.750868	-1.18074	-1.1294		521	317.729	294.946	175.27	459.184	196.294	413.227
CAGL0J02332g		YIL017C	VID28	GID Complex subunit, serves as adaptor for regulatory subunit Vid24p; protein involved in proteasome-dependent catabolite degradation of fructose-1,6-bisphosphatase (FBPase); localized to the nucleus and the cytoplasm	1-to-1	Anc_7.184	895	0.005				-2.83059	-0.878471	-1.18455	-0.484134		-0.374281	-0.204488	-0.502801	-0.0725279		1898.56	1464.72	1368.52	1187.66	1805.78	1189.66	1674.09
CAGL0G00374g		YGR276C	RNH70	3'-5' exoribonuclease; required for maturation of 3' ends of 5S rRNA and tRNA-Arg3 from dicistronic transcripts	1-to-1	Anc_5.023	661	0				-2.83043	-0.0418596	0.250444	-0.655953		-0.600183	-0.0134622	0.119647	-0.132728		722.639	476.703	532.128	527.186	794.543	814.918	673.522
CAGL0G02937g		YGR087C	PDC6	Minor isoform of pyruvate decarboxylase; decarboxylates pyruvate to acetaldehyde, involved in amino acid catabolism; transcription is glucose- and ethanol-dependent, and is strongly induced during sulfur limitation	1-to-1	0	565	0				-2.82543	-0.393914	0.277424	1.40584		-0.320112	-0.0945032	0.119881	0.189479		2670.31	2138.94	1204.41	1128.05	1501.38	1522.77	1690.22
CAGL0F02343g		YFR007W	YFH7	Putative kinase with similarity to the PRK/URK/PANK kinase subfamily; the PRK/URK/PANK subfamily of P-loop kinases is also known as phosphoribulokinase/uridine kinase/bacterial pantothenate kinase	1-to-1	Anc_8.101	346	0				-2.82	0.645252	-0.224918	0.87007		-0.233372	0.101829	-0.0686176	0.109338		5642.65	4799.89	5771.02	6193.07	8856.92	7762.54	6607.03
CAGL0M10219g		YKL008C	LAC1	Ceramide synthase component; involved in synthesis of ceramide from C26(acyl)-coenzyme A and dihydrosphingosine or phytosphingosine, functionally equivalent to Lag1p; LAC1 has a paralog, LAG1, that arose from the whole genome duplication	2-to-2	Anc_2.501	398	0				-2.80161	0.783075	1.97313	-0.739934		-0.541724	0.207264	0.913765	-0.129486		864.595	593.933	815.946	942.007	715.433	1266.99	796.186
CAGL0L09108g		YPR002W	PDH1	Mitochondrial protein that participates in respiration; induced by diauxic shift; homologous to E. coli PrpD, may take part in the conversion of 2-methylcitrate to 2-methylisocitrate	1-to-1	Anc_8.093	512	0				-2.79503	-0.230292	0.0249968	0.433588		-0.284941	-0.0366846	0.0148897	0.0570015		3399.6	2790.31	5759.57	5614.96	4304.64	4015.11	4384.48
CAGL0E01859g	YPS10				1-to-0	0	506	0				-2.79154	-0.690919	0.300685	-0.149343		-0.483417	-0.166504	0.141853	-0.0238348		1077.87	770.98	1216.98	1084.33	858.176	892.246	1040.26
CAGL0M09108g		YJR091C	JSN1	Member of the Puf family of RNA-binding proteins; interacts with mRNAs encoding membrane-associated proteins; involved in localizing the Arp2/3 complex to mitochondria; overexpression causes increased sensitivity to benomyl; JSN1 has a paralog, PUF2, that arose from the whole genome duplication	2-to-2	Anc_7.462	1109	0.02				-2.7881	-1.91716	-0.187098	-5.1746		-1.03926	-0.488019	-0.102067	-1.05836		253.699	123.444	1145.15	816.496	638.042	565.089	570.178
CAGL0J08756g		YLR207W	HRD3	ER membrane protein that plays a central role in ERAD; forms HRD complex with Hrd1p and ER-associated protein degradation (ERAD) determinants that engages in lumen to cytosol communication and coordination of ERAD events	1-to-1	Anc_7.339	834	0				-2.7873	-0.273119	-2.04867	-0.761948		-0.717611	-0.163479	-2.81609	-0.220631		497.544	302.558	145.409	129.831	73.951	11.8966	174.9
CAGL0M07381g		YPL053C	KTR6	Probable mannosylphosphate transferase; involved in the synthesis of core oligosaccharides in protein glycosylation pathway; member of the KRE2/MNT1 mannosyltransferase family; KTR6 has a paralog, KRE2, that arose from the whole genome duplication	2-to-2	Anc_8.505	478	0				-2.78637	0.252875	-0.853874	0.330869		-0.83959	0.109685	-0.70192	0.0695057		371.786	207.755	256.686	276.963	192.617	118.966	263.914
CAGL0K03509g	HFD1	YMR110C	HFD1	Hexadecenal dehydrogenase; involved in the conversion of sphingosine 1-phosphate breakdown product hexadecenal to hexadecenoic acid; located in the mitochondrial outer membrane and also in lipid particles; has similarity to ALDH3A2, a human fatty aldehyde dehydrogenase (FALDH) mutated in Sjogren-Larsson syndrome, a neurocutaneous disorder	1-to-1	Anc_2.439	528	0				-2.7813	-0.49402	-1.40275	-1.22092		-0.637673	-0.193996	-0.673268	-0.245628		619.681	398.299	354.272	309.698	1076.59	636.469	618.28
CAGL0D04686g		YPR122W	AXL1	Haploid specific endoprotease of a-factor mating pheromone; performs one of two N-terminal cleavages during maturation of a-factor mating pheromone; required for axial budding pattern of haploid cells	1-to-1	Anc_3.455	1182	0				-2.77755	-0.28843	-0.673513	0.951461		-0.263209	-0.056919	-0.268583	0.113349		4039.01	3365.44	2268.04	2180.3	2289.04	1766.65	2757.57
CAGL0D02530g	EGT2	YNL327W	EGT2	Glycosylphosphatidylinositol (GPI)-anchored cell wall endoglucanase; required for proper cell separation after cytokinesis; expression is activated by Swi5p and tightly regulated in a cell cycle-dependent manner	1-to-1	Anc_3.011	676	0				-2.7769	1.32258	-0.755904	0.680575		-0.622864	0.428567	-0.530557	0.141618		646.147	419.595	443.293	596.626	288.925	196.294	435.782
CAGL0K09240g		YCR060W	TAH1	Component of conserved R2TP complex (Rvb1-Rvb2-Tah1-Pih1); R2TP complex interacts with Hsp90 (Hsp82p and Hsc82p) to mediate assembly of large protein complexes such as box C/D snoRNPs and RNA polymerase II; contains a single TPR domain with at least two TPR motifs; plays a role in determining prion variants	1-to-1	Anc_6.328	111	0.085				-2.77601	0.0853678	-0.17503	-0.236023		-0.949366	0.0332925	-0.123116	-0.069217		295.436	152.994	333.267	341.047	319.881	285.519	315.802
CAGL0K01683g	GPD1	YDL022W	GPD1	NAD-dependent glycerol-3-phosphate dehydrogenase; key enzyme of glycerol synthesis, essential for growth under osmotic stress; expression regulated by high-osmolarity glycerol response pathway; protein abundance increases in response to DNA replication stress; constitutively inactivated via phosphorylation by the protein kinases YPK1 and YPK2, dephosphorylation increases catalytic activity; GPD1 …	2-to-2	Anc_3.169	401	0				-2.77498	0.602379	0.0757725	-0.51841		-0.532658	0.199745	0.0347666	-0.109015		875.977	605.545	457.672	525.634	830.659	803.022	693.144
CAGL0J06468g		YML100W	TSL1	Large subunit of trehalose 6-phosphate synthase/phosphatase complex; Tps1p-Tps2p complex converts uridine-5'-diphosphoglucose and glucose 6-phosphate to trehalose; mutant has aneuploidy tolerance; protein abundance increases in response to DNA replication stress; TSL1 has a paralog, TPS3, that arose from the whole genome duplication	2-to-2	Anc_8.813	1066	0				-2.77315	0.0724754	-0.23721	-0.0326144		-0.599682	0.0331313	-0.154892	-0.00801224		693.301	457.509	235.744	241.221	369.755	321.209	392.427
CAGL0K03927g		YMR134W	ERG29	Protein of unknown function involved in ergosterol biosynthesis; conditional mutants produce less ergosterol, display impaired oxygen consumption, respiratory growth, mitochondrial iron utilization, and are more sensitive to oxidative stress; mutant bm-8 has a growth defect on iron-limited medium that is complemented by overexpression of Yfh1p; protein localizes to the cytoplasm, ER and nuclear e…	1-to-1	Anc_2.397	236	0.925				-2.77296	0.0307052	0.179714	0		-2.86407	0.24694	0.506336	0		45.1232	6.19767	1.43785	1.70628	1.71979	5.94831	4.81426
CAGL0F08833g		YGR014W	MSB2	Mucin family member involved in signaling; functions in the Cdc42p- and MAP kinase-dependent filamentous growth signaling pathway; is processed into secreted and cell-associated forms by the aspartyl protease, Yps1p; also functions as an osmosensor in parallel to the Sho1p-mediated pathway; potential Cdc28p substrate	1-to-1	Anc_4.150	923	0				-2.77207	-0.170674	-0.334448	-0.115816		-0.485678	-0.0585436	-0.187711	-0.0250291		1051.66	751.057	462.549	444.155	560.652	469.916	648.499
CAGL0I06138g		YJL157C	FAR1	CDK inhibitor and nuclear anchor; during the cell cycle Far1p sequesters the GEF Cdc24p in the nucleus; phosphorylation by Cdc28p-Cln results in SCFCdc4 complex-mediated ubiquitin-dependent degradation, releasing Cdc24p for export and activation of GTPase Cdc42p; in response to pheromone, phosphorylation of Far1p by MAPK Fus3p results in association with, and inhibition of Cdc28p-Cln, as well as …	1-to-1	Anc_1.190	816	0.01				-2.77005	-0.478004	0.714408	-0.411751		-0.716047	-0.2154	0.407673	-0.152934		493.223	300.256	264.188	227.547	354.277	452.071	358.729
CAGL0B03531g		YCR015C		Putative protein of unknown function; YCR015C is not an essential gene	1-to-1	Anc_1.430	311	0				-2.7623	0.0258984	-0.333106	-0.0243029		-0.202771	0.0038327	-0.105541	-0.0030095		7689.96	6681.65	8755.66	8778.96	8695.26	7429.44	8365.63
CAGL0C02343g	ARB1	YER036C	ARB1	ATPase of the ATP-binding cassette (ABC) family; involved in 40S and 60S ribosome biogenesis, has similarity to Gcn20p; shuttles from nucleus to cytoplasm, physically interacts with Tif6p, Lsg1p	1-to-1	Anc_3.534	611	0				-2.75687	-0.397249	-0.0473812	0.176547		-0.240409	-0.0635035	-0.00900991	0.0670563		4942.17	4183.58	5704.38	5458.73	7757.98	7090.38	6025.02
CAGL0H07755g		YGL242C		Putative protein of unknown function; deletion mutant is viable	1-to-1	Anc_3.565	173	0.04				-2.7421	0.861585	-0.287602	0.46088		-0.837783	0.600883	-0.171738	0.139133		361.284	202.139	81.3316	123.351	467.783	398.537	239.543
CAGL0B04213g		YPR115W	RGC1	Pleckstrin homology domain containing protein; proposed to function as a glycerol channel activator; green fluorescent protein (GFP)-fusion protein localizes to the cytoplasm; RGC1 has a paralog, ASK10, that arose from the whole genome duplication	2-to-2	Anc_3.438	901	0				-2.741	0.534604	-0.836746	0.477652		-0.548626	0.1333	-0.41457	0.080383		804.883	550.275	992.864	1088.97	889.132	630.521	892.338
CAGL0A04829g		YFR053C	HXK1	Hexokinase isoenzyme 1; a cytosolic protein that catalyzes phosphorylation of glucose during glucose metabolism; expression is highest during growth on non-glucose carbon sources; glucose-induced repression involves hexokinase Hxk2p; HXK1 has a paralog, HXK2, that arose from the whole genome duplication	2-to-2	Anc_3.581	487	0				-2.73343	-0.0496757	-0.563818	-0.991131		-0.652436	-0.0261421	-0.471347	-0.280932		572.069	363.953	179.668	176.442	180.578	130.863	264.765
CAGL0I05896g	YAK1	YJL141C	YAK1	Serine-threonine protein kinase; component of a glucose-sensing system that inhibits growth in response to glucose availability; upon nutrient deprivation Yak1p phosphorylates Pop2p to regulate mRNA deadenylation, the co-repressor Crf1p to inhibit transcription of ribosomal genes, and the stress-responsive transcription factors Hsf1p and Msn2p; nuclear localization negatively regulated by the Ras…	1-to-1	Anc_1.207	779	0				-2.72903	-2.54302	-0.892928	-0.712743		-0.452606	-0.885108	-0.403588	-0.232775		1173.52	857.52	568.261	307.683	1300.16	921.988	953.555
CAGL0C01507g		YPL179W	PPQ1	Protein phosphatase that regulates the mating response; negatively regulates the MAP kinase signaling cascade during mating; member of the serine/threonine phosphatase PP1 family	1-to-1	Anc_6.172	564	0				-2.71591	-1.54792	-1.9969	-1.85123		-0.613691	-0.391997	-1.30651	-0.542413		634.657	414.763	1129.83	861.014	407.59	160.604	663.629
CAGL0A03058g		YDR379W	RGA2	GTPase-activating protein for polarity-establishment protein Cdc42p; implicated in control of septin organization, pheromone response, and haploid invasive growth; regulated by Pho85p and Cdc28p; RGA2 has a paralog, RGA1, that arose from the whole genome duplication	2-to-2	Anc_5.453	793	0				-2.71496	0.11979	-0.237707	0.190782		-0.321911	0.0274988	-0.102929	0.0284247		2401.59	1921.29	1321.69	1347.13	1393.03	1213.46	1641.33
CAGL0F03465g		YMR275C	BUL1	Ubiquitin-binding component of the Rsp5p E3-ubiquitin ligase complex; disruption causes temperature-sensitive growth, overexpression causes missorting of amino acid permeases; BUL1 has a paralog, BUL2, that arose from the whole genome duplication	2-to-2	Anc_8.834	933	0				-2.71256	-1.22652	-0.502763	-2.34662		-0.435435	-0.359105	-0.257138	-0.401995		1254.01	927.307	754.056	587.899	765.307	606.728	897.802
CAGL0L05742g		YJL133W	MRS3	Iron transporter, mediates Fe2+ transport across inner mito membrane; mitochondrial carrier family member; active under low-iron conditions; may transport other cations; MRS3 has a paralog, MRS4, that arose from the whole genome duplication	2-to-2	Anc_1.219	306	0.005				-2.71013	0.337242	-0.242428	1.10427		-0.661278	0.231599	-0.283416	0.226839		547.779	346.37	96.9603	113.845	89.4291	77.328	168.097
CAGL0M00374g		YJR137C	MET5	Sulfite reductase beta subunit; involved in amino acid biosynthesis, transcription repressed by methionine	1-to-1	Anc_4.370	1403	0				-2.70368	-0.0373387	-0.00946917	0.88431		-0.377322	-0.0111693	-0.00711765	0.160661		1681.91	1294.84	637.404	632.488	784.225	737.59	943.813
CAGL0M00220g		YJR143C	PMT4	Protein O-mannosyltransferase; transfers mannose residues from dolichyl phosphate-D-mannose to protein serine/threonine residues; appears to form homodimers in vivo and does not complex with other Pmt proteins; target for new antifungals	1-to-1	Anc_4.379	766	0				-2.69751	1.99759	-0.802218	1.06109		-0.874454	1.01358	-0.571443	0.308845		323.284	176.339	127.093	256.59	278.606	184.398	225.371
CAGL0I08503g		YPR167C	MET16	3'-phosphoadenylsulfate reductase; reduces 3'-phosphoadenylyl sulfate to adenosine-3',5'-bisphosphate and free sulfite using reduced thioredoxin as cosubstrate, involved in sulfate assimilation and methionine metabolism	1-to-1	Anc_7.523	260	0				-2.69106	0.603527	0.163696	-0.210397		-0.667414	0.250435	0.0819257	-0.0600463		530.44	333.983	268.377	319.251	560.652	565.089	430.551
CAGL0E02211g					1-to-0	0	67	0.005				-2.68878	-1.08108	-0.625458	0.455972		-0.549079	-0.303548	-0.296412	0.0910628		771.447	527.25	827.325	670.346	1031.87	791.125	870.034
CAGL0D03190g	MEU1	YLR017W	MEU1	Methylthioadenosine phosphorylase (MTAP); catalyzes the initial step in the methionine salvage pathway; affects polyamine biosynthesis through regulation of ornithine decarboxylase (Spe1p) activity; regulates ADH2 gene expression	1-to-1	Anc_5.204	338	0				-2.68633	1.97899	-0.312427	1.67847		-0.556985	0.672438	-0.180474	0.322376		748.665	508.884	357.522	569.807	514.218	434.227	516.312
CAGL0J07980g		YNL259C	ATX1	Cytosolic copper metallochaperone; transports copper to the secretory vesicle copper transporter Ccc2p for eventual insertion into Fet3p, which is a multicopper oxidase required for high-affinity iron uptake	1-to-1	Anc_1.098	75	0.035				-2.68183	1.56767	0.512585	-0.207214		-0.638421	0.657409	0.671017	-0.0598442		573.068	368.147	222.803	351.416	25.7969	47.5865	148.787
CAGL0J00825g		YJL044C	GYP6	GTPase-activating protein (GAP) for yeast Rab family member Ypt6p; involved in vesicle mediated protein transport	1-to-1	Anc_5.258	443	0				-2.67795	-0.501822	0.235078	-0.167644		-0.451338	-0.15565	0.111433	-0.0354188		1132.66	828.387	610.583	548.137	828.939	844.66	830.722
CAGL0I09009g		YFR025C	HIS2	Histidinolphosphatase; catalyzes the eighth step in histidine biosynthesis; mutations cause histidine auxotrophy and sensitivity to Cu, Co, and Ni salts; transcription is regulated by general amino acid control	1-to-1	Anc_1.351	341	0				-2.67239	0.141827	1.17013	0.424119		-0.435561	0.032248	0.506287	0.0831146		1212.95	896.864	1359.58	1390.31	1205.57	1600.1	1257.42
CAGL0F05401g		YDR205W	MSC2	Endoplasmic reticulum zinc transporter; part of a heterodimeric transporter with Zrg17p that transfers zinc from the cytosol to the ER lumen; member of the cation diffusion facilitator family of efflux pumps; localizes to ER and nucleus; mutations affect the cellular distribution of zinc and also confer defects in meiotic recombination between homologous chromatids	1-to-1	Anc_8.413	852	0				-2.65561	0.0398051	0.625686	0.981207		-0.610334	0.0139173	0.301742	0.176048		611.965	400.865	431.229	435.41	746.389	868.453	581.836
CAGL0F01815g					1-to-0	0	315	0				-2.65274	0.62862	-0.30262	1.59083		-0.247082	0.0937676	-0.113531	0.206281		4194.6	3534.37	8062.43	8603.85	2748.23	2355.53	4529.7
CAGL0L11616g		YOR118W	RTC5	Protein of unknown function; green fluorescent protein (GFP)-fusion protein localizes to the cytoplasm; null mutation suppresses cdc13-1 temperature sensitivity	1-to-1	Anc_5.431	556	0				-2.65193	-0.328191	-0.446111	0.608446		-0.676708	-0.183624	-0.299846	0.125373		501.326	313.625	167.353	147.352	323.321	255.777	300.466
CAGL0C02519g		YER028C	MIG3	Transcriptional regulator; partially nonfunctional in S288C strains but has a major role in catabolite repression and ethanol response in some other strains; involved in response to toxic agents; phosphorylation by Snf1p or the Mec1p pathway inactivates Mig3p, allowing induction of damage response genes; MIG3 has a paralog, MIG2, that arose from the whole genome duplication	2-to-2	Anc_3.518	319	0				-2.64296	-0.245017	-0.335592	0.0547164		-0.306519	-0.0573516	-0.152955	0.00765971		2517	2035.22	1281.49	1231.55	1162.58	981.471	1553.6
CAGL0H09592g					1-to-0	0	237	0.785				-2.641	0.93823	-1.19997	0.550598		-0.933694	0.401095	-0.793251	0.135767		275.296	144.122	237.307	313.366	359.436	202.243	286.359
CAGL0B03421g	MAR1	YLR256W	HAP1	Zinc finger transcription factor; involved in the complex regulation of gene expression in response to levels of heme and oxygen; the S288C sequence differs from other strain backgrounds due to a Ty1 insertion in the carboxy terminus	2-to-1	Anc_1.380	1356	0				-2.64	-0.895648	-0.249328	-1.77536		-0.30639	-0.176075	-0.0900451	-0.249972		2512.77	2031.99	2393.2	2118.24	3186.77	2771.91	2676.05
CAGL0G01430g		YNL045W	LAP2	Leucyl aminopeptidase yscIV with epoxide hydrolase activity; metalloenzyme containing one zinc atom; green fluorescent protein (GFP)-fusion protein localizes to the cytoplasm and nucleus; also known as leukotriene A4 hydrolase	1-to-1	Anc_2.268	653	0				-2.63536	0.606869	-1.06005	-0.69339		-0.306329	0.187987	-0.515395	-0.131972		2503.57	2024.63	543.443	619.075	982.001	648.366	1101.39
CAGL0B04675g		YCL001W-B		Putative protein of unknown function; present in a region duplicated between chromosomes XIV and III; YCL001W-B has a paralog, DOM34, that arose from the whole genome duplication	2-to-2	Anc_1.418	397	0				-2.62539	-0.173917	0.24882	-0.0693139		-0.266842	-0.0277489	0.0927651	-0.00925778		3405.12	2830.12	5692.93	5584.48	6770.82	6644.26	5082.02
CAGL0G01903g	MET1	YKR069W	MET1	S-adenosyl-L-methionine uroporphyrinogen III transmethylase; involved in the biosynthesis of siroheme, a prosthetic group used by sulfite reductase; required for sulfate assimilation and methionine biosynthesis	1-to-1	Anc_5.651	609	0.095				-2.61876	0.0902252	0.0476256	0.00723945		-0.394428	0.0235818	0.0213936	0.00109849		1425.79	1084.72	902.905	917.784	952.764	910.091	1070.44
CAGL0M02651g		YPL133C	RDS2	Transcription factor involved in regulating gluconeogenesis; also involved in the regulation of glyoxylate cycle genes; member of the zinc cluster family of proteins; confers resistance to ketoconazole	1-to-1	Anc_8.642	463	0				-2.61781	-0.403665	-1.06465	2.63659		-0.505059	-0.106424	-0.564407	0.381215		859.7	605.772	921.344	855.825	711.993	458.02	826.193
CAGL0E04378g		YHR009C	TDA3	Putative oxidoreductase involved in late endosome to Golgi transport; physical and genetical interactions with Btn2p; null mutant is viable, has extended S phase, and sensitive to expression of top1-T722A allele; similar to human FOXRED1	1-to-1	Anc_5.592	583	0				-2.61745	-0.548009	0.339597	0.509946		-0.417704	-0.259613	0.21861	0.0964134		1263.66	945.997	241.058	201.359	218.413	249.829	405.207
CAGL0D03894g	PRO1	YHR033W		Putative protein of unknown function; epitope-tagged protein localizes to the cytoplasm; YHR033W has a paralog, PRO1, that arose from the whole genome duplication	2-to-2	Anc_5.318	486	0				-2.61715	-0.247102	-0.157323	0.293336		-0.513001	-0.107613	-0.101989	0.0957615		833.018	583.748	274.379	254.657	404.151	362.847	452.046
CAGL0F02783g		YDR409W	SIZ1	SUMO/Smt3 ligase; promotes attachment of small ubiquitin-related modifier sumo (Smt3p) to proteins; binds Ubc9p and may bind septins; specifically required for sumoylation of septins in vivo; localized to the septin ring; SIZ1 has a paralog, NFI1, that arose from the whole genome duplication	2-to-2	Anc_5.509	840	0				-2.60598	0.0815489	0.628806	1.21996		-0.574908	0.0287625	0.297385	0.249946		660.24	443.239	420.288	428.752	822.06	951.729	611.014
CAGL0L11044g		YOR280C	FSH3	Putative serine hydrolase; likely target of Cyc8p-Tup1p-Rfx1p transcriptional regulation; sequence is similar to S. cerevisiae Fsh1p and Fsh2p and the human candidate tumor suppressor OVCA2	1-to-1	Anc_8.740	281	0.005				-2.59934	0.593144	-0.0256165	-0.454532		-0.527231	0.18602	-0.0177723	-0.112903		777.78	539.69	527.314	599.884	620.845	582.934	633.825
CAGL0J09416g		YDL123W	SNA4	Protein of unknown function; localized to the vacuolar outer membrane; predicted to be palmitoylated	1-to-1	Anc_7.282	149	0				-2.59812	-0.500326	0.495915	1.40984		-0.785667	-0.247442	0.369704	0.401933		364.123	211.222	219.554	184.95	137.583	178.449	222.391
CAGL0B02651g		YDR253C	MET32	Zinc-finger DNA-binding transcription factor; involved in transcriptional regulation of the methionine biosynthetic genes; targets strong transcriptional activator Met4p to promoters of sulfur metabolic genes; feedforward loop exists in the regulation of genes controlled by Met4p and Met32p; lack of such a loop for MET31 may account for the differential actions of Met32p and Met31p; MET32 has a p…	2-to-2	Anc_8.486	190	0				-2.58617	0.384607	-1.0925	-0.0829136		-0.739526	0.247113	-1.00535	-0.0188365		403.308	241.555	109.589	130.063	151.342	77.328	188.417
CAGL0C04477g	MED2	YDL005C	MED2	Subunit of the RNA polymerase II mediator complex; associates with core polymerase subunits to form the RNA polymerase II holoenzyme; essential for transcriptional regulation; relocalizes to the cytosol in response to hypoxia	1-to-1	Anc_3.214	369	0.005				-2.57886	0.425451	-1.25824	-2.83862		-0.584455	0.201714	-1.09883	-0.724944		625.664	417.256	205.424	236.251	175.419	83.2763	282.503
CAGL0B03201g		YKR011C		Protein of unknown function; green fluorescent protein (GFP)-fusion protein localizes to the nucleus; protein abundance increases in response to DNA replication stress	1-to-1	Anc_1.293	319	0.035				-2.57863	0.823016	-0.159835	0.246822		-0.896973	0.560037	-0.161938	0.0896056		281.935	151.402	86.7081	127.834	137.583	124.914	149.827
CAGL0A03498g		YLR035C	MLH2	Protein involved in mismatch repair and meiotic recombination; only certain frameshift intermediates are mismatch repair substrates; forms a complex with Mlh1p	1-to-1	Anc_2.405	680	0.055				-2.57604	0.296075	-0.772971	-0.158714		-0.251598	0.0539362	-0.303157	-0.0219205		3735.14	3137.39	2981.09	3094.65	2560.77	1927.25	3055.04
CAGL0J03366g	GET2	YER083C	GET2	Subunit of the GET complex; involved in insertion of proteins into the ER membrane; required for the retrieval of HDEL proteins from the Golgi to the ER in an ERD2 dependent fashion and for meiotic nuclear division	1-to-1	Anc_7.277	281	0.01				-2.57126	0.379992	2.24629	1.22589		-1.4646	0.420162	2.52283	0.254333		119.533	43.311	37.5088	50.1897	17.1979	107.07	42.563
CAGL0J04642g		YLR422W		Protein of unknown function with similarity to human DOCK proteins; interacts with Ino4p; green fluorescent protein (GFP)-fusion protein localizes to the cytoplasm, YLR422W is not an essential protein; DOCK proteins act as guanine nucleotide exchange factors	1-to-1	Anc_4.296	1915	0.02				-2.56949	0.308551	-0.00775109	0.931843		-0.509451	0.16107	-0.0133769	0.229602		812.159	570.533	170.915	191.103	398.992	380.692	381.179
CAGL0E02519g		YOL002C	IZH2	Plasma membrane receptor for plant antifungal protein, osmotin; involved in zinc ion homeostasis, apoptosis; negatively regulates ZRT1 and other functionally divergent genes through CCCTC promoter motif (IzRE); modulates FET3 activity in iron-independent manner; affects gene expression by influencing balance of competition between Msn2p/Msn4p and Nrg1p/Nrg2p for binding to the IzRE; transcription…	1-to-1	Anc_6.027	316	0.055				-2.56302	1.27763	0.245368	0.449917		-0.281513	0.215662	0.0959699	0.064158		2839.47	2336.11	3935.13	4569.62	3752.58	3705.8	3474.1
CAGL0K10626g		YFR015C	GSY1	Glycogen synthase; expression induced by glucose limitation, nitrogen starvation, environmental stress, and entry into stationary phase; GSY1 has a paralog, GSY2, that arose from the whole genome duplication; relocalizes from nucleus to cytoplasmic foci upon DNA replication stress	2-to-2	Anc_1.375	697	0				-2.55676	1.61047	0.398654	1.87545		-0.303739	0.46646	0.195997	0.263172		2377.41	1926.06	579.45	800.635	691.356	749.487	983.877
CAGL0L10582g		YMR196W		Putative protein of unknown function; green fluorescent protein (GFP)-fusion protein localizes to the cytoplasm; YMR196W is not an essential gene	2-to-1	Anc_6.286	1099	0				-2.54004	0.0662472	0.615728	1.34571		-0.292363	0.0124981	0.245717	0.202409		2550.81	2082.9	2627.44	2650.3	2292.48	2522.08	2486.03
CAGL0H10054g		YBR053C		Putative protein of unknown function; induced by cell wall perturbation	1-to-1	Anc_3.262	354	0				-2.53688	0.683474	-0.430868	0.540606		-0.259537	0.115975	-0.152766	0.0694338		3343.89	2793.34	3982.27	4315.61	4187.69	3479.76	3820.49
CAGL0B04477g		YOR104W	PIN2	Protein that induces appearance of [PIN+] prion when overproduced; predicted to be palmitoylated	1-to-1	Anc_2.179	284	0				-2.52947	0.049191	0.237867	-0.633318		-0.538143	0.00939021	0.109227	-0.102513		705.293	485.705	2512.6	2529.01	1009.52	1023.11	1213.95
CAGL0L02629g		YFL009W	CDC4	F-box protein required for both the G1/S and G2/M phase transitions; modular substrate specificity factor which associates with core SCF (Cdc53p, Skp1p and Hrt1p/Rbx1p) to form the SCFCdc4 complex; SCFCdc4 acts as a ubiquitin-protein ligase directing ubiquitination of cyclin-dependent kinase (CDK) phosphorylated substrates, such as: Sic1p, Far1p, Cdc6p, Clb6p, and Cln3p	1-to-1	Anc_8.067	796	0.155				-2.52735	0.0137757	0.547746	-0.250739		-1.38534	0.0175612	0.685413	-0.443896		126.98	48.6077	33.883	34.298	29.2364	53.5348	50.1049
CAGL0E01419g	YPS2	YDR144C	MKC7	GPI-anchored aspartyl protease; member of the yapsin family of proteases involved in cell wall growth and maintenance; shares functions with Yap3p and Kex2p; MKC7 has a paralog, YPS1, that arose from the whole genome duplication	2-to-2	Anc_8.318	592	0				-2.52715	-0.605876	-0.471702	0.189054		-0.614801	-0.220795	-0.280046	0.0489482		544.266	355.416	423.478	363.383	466.063	368.795	475.367
CAGL0C03201g		YLL040C	VPS13	Protein of unknown function; heterooligomeric or homooligomeric complex; peripherally associated with membranes; involved in sporulation, vacuolar protein sorting, prospore membrane formation and protein-Golgi retention; homologous to human CHAC and COH1 which are involved in chorea acanthocytosis and Cohen syndrome, respectively	1-to-1	Anc_4.014	3109	0				-2.52558	1.94139	-0.437178	0.537503		-0.292394	0.345978	-0.164159	0.0805915		2516.26	2054.64	2934.45	3729.73	2963.2	2450.7	2796.93
CAGL0F09141g					1-to-0	0	70	0				-2.51281	1.01741	-0.197556	0.393446		-0.464735	0.33565	-0.110658	0.0752557		930.227	674.047	440.106	555.389	586.449	517.503	621.525
CAGL0M08580g		YDR273W	DON1	Meiosis-specific component of the spindle pole body; part of the leading edge protein (LEP) coat, forms a ring-like structure at the leading edge of the prospore membrane during meiosis II; DON1 has a paralog, CUE5, that arose from the whole genome	2-to-2	Anc_5.638	198	0				-2.51092	-0.117342	0.0122283	0.83863		-0.330687	-0.0269054	0.00762236	0.125142		1890.66	1503.37	1351.76	1326.79	1778.26	1665.53	1656.42
CAGL0L10092g					1-to-0	0	1415	0.19				-2.5069	0.59741	0.448142	0.92301		-0.197436	0.102117	0.165633	0.106145		6352.51	5540.02	3868.24	4151.96	4953	5121.49	4955.74
CAGL0I07865g		YOL084W	PHM7	Protein of unknown function; expression is regulated by phosphate levels; green fluorescent protein (GFP)-fusion protein localizes to the cell periphery and vacuole; protein abundance increases in response to DNA replication stress	1-to-1	Anc_3.119	975	0				-2.50203	1.01835	-0.411919	0.573267		-0.279559	0.205248	-0.151172	0.0835595		2724.87	2244.86	1913.64	2206.21	3339.83	2783.81	2592.05
CAGL0D04708g		YPR124W	CTR1	High-affinity copper transporter of the plasma membrane; mediates nearly all copper uptake under low copper conditions; transcriptionally induced at low copper levels and degraded at high copper levels; protein increases in abundance and relocalizes from nucleus to plasma membrane upon DNA replication stress	1-to-1	Anc_3.459	384	0				-2.50105	1.28489	0.743456	0.651646		-0.237226	0.258185	0.275585	0.116929		3996.76	3390.75	1896.58	2268.26	4008.83	4479.08	3120.56
CAGL0E01969g		YOL122C	SMF1	Divalent metal ion transporter; broad specificity for di-valent and tri-valent metals; post-translationally regulated by levels of metal ions; member of the Nramp family of metal transport proteins	1-to-1	Anc_3.050	547	0.005				-2.50053	-0.0578394	-0.2555	2.78117		-0.366556	-0.0141493	-0.103719	0.428166		1501.65	1164.73	1106.02	1095.22	1831.58	1588.2	1448.95
CAGL0B02585g		YDR233C	RTN1	Reticulon protein; stabilizes membrane curvature; involved in nuclear pore assembly and maintenance of tubular ER morphology; mutant overexpressing RTN1 shows increase in tubular ER; interacts with exocyst subunit Sec6p, Yip3p, and Sbh1p; more abundant than Rtn2p; member of the RTNLA subfamily; mutants have reduced phosphatidylserine transfer between the ER and mitochondria; RTN1 has a paralog, R…	1-to-2	Anc_8.454	295	0.005				-2.48959	-0.574704	0.898326	-0.481798		-0.487741	-0.236198	0.486639	-0.0856946		827.925	590.427	324.578	275.56	426.508	571.038	485.75
CAGL0J02684g		YER044C	ERG28	Endoplasmic reticulum membrane protein; may facilitate protein-protein interactions between the Erg26p dehydrogenase and the Erg27p 3-ketoreductase and/or tether these enzymes to the ER, also interacts with Erg6p	1-to-1	Anc_7.207	149	0				-2.48367	-0.946002	-1.10691	-2.86383		-0.955933	-0.560155	-1.15767	-0.903041		233.388	120.313	167.54	113.631	113.506	53.5348	164.338
CAGL0D01562g	FCY1	YPR062W	FCY1	Cytosine deaminase; zinc metalloenzyme that catalyzes the hydrolytic deamination of cytosine to uracil; of biomedical interest because it also catalyzes the deamination of 5-fluorocytosine (5FC) to form anticancer drug 5-fluorouracil (5FU)	1-to-1	Anc_3.351	156	0.025				-2.48044	-1.06503	-0.178021	0.452918		-0.74376	-0.895937	-0.250457	0.172016		366.485	218.858	93.6479	50.3262	65.3521	59.4831	130.899
CAGL0C02013g		YFR045W		Putative mitochondrial transport protein; null mutant is viable, exhibits decreased levels of chitin and normal resistance to calcofluor white	1-to-1	Anc_3.556	330	0				-2.47248	0.22301	0.30572	-0.545944		-0.680127	0.060825	0.178197	-0.13085		429.882	268.294	792.501	826.628	314.722	345.002	475.071
CAGL0J00583g		YHR028C	DAP2	Dipeptidyl aminopeptidase; synthesized as a glycosylated precursor; localizes to the vacuolar membrane; similar to Ste13p	1-to-1	Anc_5.272	818	0				-2.45515	-0.358702	-0.248948	-0.433627		-0.441155	-0.0913065	-0.156878	-0.0635775		982.995	724.02	1011.93	949.872	405.871	350.95	739.089
CAGL0E05698g		YPL208W	RKM1	SET-domain lysine-N-methyltransferase; catalyzes the formation of dimethyllysine residues on the large ribsomal subunit proteins L23a (Rpl23Ap and Rpl23Bp) and L18 (Rps18Ap and Rps18Bp)	1-to-1	Anc_6.221	600	0.015				-2.45392	-0.627208	-0.0725186	-0.0496797		-0.574309	-0.155861	-0.0490448	-0.00946122		583.38	391.802	1107.96	994.497	448.865	416.382	662.008
CAGL0G00550g		YGR268C	HUA1	Cytoplasmic protein containing a zinc finger domain; sequence similarity to that of Type I J-proteins; computational analysis of large-scale protein-protein interaction data suggests a possible role in actin patch assembly	1-to-1	Anc_5.036	231	0				-2.44996	-1.19621	-0.119909	-1.02548		-0.357489	-0.248759	-0.0444244	-0.145721		1513.02	1180.95	2003.67	1686.33	2258.09	2034.32	1898.76
CAGL0G03971g		YLL029W	FRA1	Protein involved in negative regulation of iron regulon transcription; forms an iron independent complex with Fra2p, Grx3p, and Grx4p; cytosolic; mutant fails to repress transcription of iron regulon and is defective in spore formation	1-to-1	Anc_4.029	756	0.005				-2.44699	-1.66664	0.86252	-3.95014		-0.699105	-0.622128	0.526378	-1.11043		399.787	246.251	451.359	293.253	268.287	374.743	364.46
CAGL0H10142g	ARO3	YDR035W	ARO3	3-deoxy-D-arabino-heptulosonate-7-phosphate (DAHP) synthase; catalyzes the first step in aromatic amino acid biosynthesis and is feedback-inhibited by phenylalanine or high concentration of tyrosine or tryptophan	1-to-1	Anc_3.268	373	0				-2.44222	-0.128855	0.84171	-0.861058		-0.366208	-0.027756	0.363483	-0.140257		1427.73	1107.66	1653.34	1621.83	1296.72	1558.46	1451.95
CAGL0C01419g		YPL184C	MRN1	RNA-binding protein that may be involved in translational regulation; binds specific categories of mRNAs, including those that contain upstream open reading frames (uORFs) and internal ribosome entry sites (IRES); interacts genetically with chromatin remodelers and splicing factors, linking chromatin state, splicing and as a result mRNA maturation	1-to-1	Anc_6.183	640	0				-2.43146	-0.176816	0.296617	-2.73591		-0.808019	-0.08589	0.20068	-0.925179		302.425	172.735	216.177	203.683	177.138	202.243	226.246
CAGL0H02519g		YMR253C		Putative protein of unknown function; green fluorescent protein (GFP)-fusion protein localizes to the cytoplasm in a punctate pattern; YMR253C is not an essential gene	1-to-1	Anc_8.804	385	0				-2.42818	0.167196	1.0705	0.41265		-0.438097	0.0529901	0.525795	0.0746632		973.492	718.541	539.004	559.17	638.042	868.453	694.371
CAGL0H04873g		YLR375W	STP3	Zinc-finger protein of unknown function; possibly involved in pre-tRNA splicing and in uptake of branched-chain amino acids; STP3 has a paralog, STP4, that arose from the whole genome duplication	2-to-2	Anc_4.222	452	0				-2.42452	0.43594	0.201023	-0.181628		-0.697498	0.282441	0.122016	-0.073163		394.001	242.957	106.4	129.409	233.892	249.829	214.035
CAGL0I05786g		YNR008W	LRO1	Acyltransferase that catalyzes diacylglycerol esterification; one of several acyltransferases that contribute to triglyceride synthesis; Lro1p and Dga1p can O-acylate ceramides; putative homolog of human lecithin cholesterol acyltransferase	1-to-1	Anc_6.298	681	0				-2.4228	0.194065	0.184532	1.48418		-0.668542	0.0529982	0.0928797	0.307088		425.821	267.902	791.941	821.574	562.372	571.038	574.532
CAGL0L07260g		YDL098C	SNU23	Component of the U4/U6.U5 snRNP complex; involved in mRNA splicing via spliceosome	1-to-1	Anc_2.359	188	0.93				-2.42211	0.0307052	0.186339	0		-1.71679	0.24694	0.294819	0		81.4878	24.7907	1.43785	1.70628	10.3187	17.8449	10.6531
CAGL0B04961g		YLR172C	DPH5	Methyltransferase required for synthesis of diphthamide; diphthamide is a modified histidine residue of translation elongation factor 2 (Eft1p or Eft2p); not essential for viability; GFP-Dph5p fusion protein localizes to the cytoplasm	1-to-1	Anc_1.387	299	0				-2.4221	-0.959799	-0.676961	-2.65687		-0.374181	-0.295244	-0.319987	-0.472754		1339.75	1033.68	651.845	531.211	1049.07	791.125	971.236
CAGL0B04323g		YBR026C	ETR1	2-enoyl thioester reductase; member of the medium chain dehydrogenase/reductase family; localized to in mitochondria, where it has a probable role in fatty acid synthesis	1-to-1	Anc_3.228	424	0.045				-2.41497	-0.752832	-0.70148	1.39871		-0.428627	-0.248349	-0.376331	0.280739		1005.73	747.227	540.568	455.082	656.96	481.813	709.508
CAGL0A00737g					1-to-0	0	550	0				-2.40123	0.131505	-0.120527	0.875457		-0.199584	0.0198544	-0.0362243	0.111657		5519.05	4806	7674.47	7780.82	5546.33	4984.68	6170.3
CAGL0F07007g		YGL059W	PKP2	Mitochondrial protein kinase; negatively regulates activity of the pyruvate dehydrogenase complex by phosphorylating the ser-133 residue of the Pda1p subunit; acts in concert with kinase Pkp1p and phosphatases Ptc5p and Ptc6p; relocalizes from mitochondrion to cytoplasm upon DNA replication stress	1-to-1	Anc_6.110	486	0				-2.39304	0.404058	0.0579202	0.438786		-0.177825	0.0590299	0.0269129	0.0509553		7378.19	6522.58	9355.81	9746.55	5799.14	5442.7	7369.96
CAGL0H06677g		YIL154C	IMP2'	Transcriptional activator involved in maintenance of ion homeostasis; also involved in protection against DNA damage caused by bleomycin and other oxidants; contains a C-terminal leucine-rich repeat	1-to-1	Anc_5.710	339	0				-2.38467	-1.32679	-1.13006	-4.43578		-0.84875	-0.459329	-0.907557	-1.02822		266.06	147.734	513.561	373.525	211.534	113.018	306.891
CAGL0D05786g		YLL002W	RTT109	Histone acetyltransferase; critical for cell survival in the presence of DNA damage during S phase; prevents hyper-amplification of rDNA; acetylates H3-K56 and H3-K9; involved in non-homologous end joining and in regulation of Ty1 transposition; interacts physically with Vps75p	1-to-1	Anc_5.217	424	0				-2.37443	-0.938152	-0.137304	-1.72205		-0.310564	-0.194677	-0.0479823	-0.279098		1908.7	1539.04	1983.92	1733.48	2994.16	2682.69	2246.53
CAGL0D00594g		YDL076C	RXT3	Component of the Rpd3L histone deacetylase complex; involved in histone deacetylation; protein abundance increases in response to DNA replication stress	1-to-1	Anc_4.271	339	0				-2.37273	0.260556	0.971658	0.0600148		-0.435736	0.0685283	0.444967	0.0112144		936.471	692.349	873.333	915.818	916.649	1171.82	908.432
CAGL0E05060g	NUT1	YGL151W	NUT1	Component of the RNA polymerase II mediator complex; mediator is required for transcriptional activation and also has a role in basal transcription	1-to-1	Anc_2.316	1100	0.01				-2.37102	-0.16152	-0.247907	-3.46388		-0.64477	-0.0891928	-0.163484	-1.09735		435.98	278.851	166.54	156.555	357.717	309.312	296.147
CAGL0L08888g		YPL006W	NCR1	Vacuolar membrane protein; transits through the biosynthetic vacuolar protein sorting pathway, involved in sphingolipid metabolism; glycoprotein and functional orthologue of human Niemann Pick C1 (NPC1) protein	1-to-1	Anc_8.083	1194	0				-2.36973	0.448891	-0.00379128	0.150655		-0.310277	0.0891245	0.00143436	0.0209916		1903.93	1535.5	2107.95	2242.27	1960.56	1826.13	1988.98
CAGL0L03333g		YKR044W	UIP5	Protein of unknown function that interacts with Ulp1p; a Ubl (ubiquitin-like protein)-specific protease for Smt3p protein conjugates	1-to-1	Anc_1.239	451	0				-2.36495	-0.124073	0.763874	0.48164		-0.433115	-0.0378276	0.393741	0.0977433		941.296	697.181	612.896	597.035	538.295	672.159	677.191
CAGL0C02827g		YOR264W	DSE3	Daughter cell-specific protein, may help establish daughter fate; relocalizes from bud neck to cytoplasm upon DNA replication stress	1-to-1	Anc_8.713	439	0				-2.36035	0.619774	-0.377985	-1.00293		-0.712165	0.175267	-0.228732	-0.281931		358.903	219.076	690.229	779.388	441.986	362.847	478.402
CAGL0B04389g	CHS3				2-to-1	Anc_3.223	1164	0				-2.35918	0.151075	-0.802544	-1.76068		-0.333383	0.030612	-0.34094	-0.247888		1613.64	1280.7	1999.48	2042.36	1702.59	1255.09	1764.46
CAGL0K08470g					1-to-0	0	48	0				-2.35157	-0.78253	0.12914	-1.30688		-0.410354	-0.223582	0.0620427	-0.242165		1037.68	780.789	770.437	659.83	679.317	672.159	815.876
CAGL0E01485g		YOL138C	RTC1	Subunit of the SEA (Seh1-associated) complex; SEA is a coatomer-related complex that associates dynamically with the vacuole; null mutation suppresses cdc13-1 temperature sensitivity; has N-terminal WD-40 repeats and a C-terminal RING motif	1-to-1	Anc_3.022	1337	0.04				-2.35053	-0.00936012	0.193886	0.239191		-0.362316	-0.00203587	0.084518	0.03924		1341.54	1043.6	1587	1584.77	1496.22	1481.13	1471.38
CAGL0I10147g	PWP1				1-to-0	0	7675.33	0.67				-2.35039	-1.31923	-0.309388	1.20903		-0.305042	-0.583817	-0.173676	0.148254		1939.51	1569.88	306.574	204.545	562.372	475.865	694.092
CAGL0L01111g		YDL168W	SFA1	Bifunctional alcohol dehydrogenase and formaldehyde dehydrogenase; formaldehyde dehydrogenase activity is glutathione-dependent; functions in formaldehyde detoxification and formation of long chain and complex alcohols, regulated by Hog1p-Sko1p; protein abundance increases in response to DNA replication stress	1-to-1	Anc_7.350	382	0				-2.34851	-0.922593	-0.748864	0.532126		-0.478772	-0.400475	-0.41201	0.126114		758.862	544.55	303.135	229.658	605.366	434.227	518.329
CAGL0L06094g	STR3	YGL184C	STR3	Peroxisomal cystathionine beta-lyase; converts cystathionine into homocysteine; may be redox regulated by Gto1p; involved in the release of the aromatic thiol 3-mercaptohexanol during wine fermentation	1-to-1	Anc_8.145	451	0.025				-2.34161	-0.070815	0.140444	-0.290957		-0.706107	-0.0560847	0.0934965	-0.0830894		358.751	219.904	82.0818	78.9521	120.385	130.863	152.477
CAGL0J06974g		YPL116W	HOS3	Trichostatin A-insensitive homodimeric histone deacetylase (HDAC); specificity in vitro for histones H3, H4, H2A, and H2B; similar to Hda1p, Rpd3p, Hos1p, and Hos2p; deletion results in increased histone acetylation at rDNA repeats	1-to-1	Anc_8.607	679	0.07				-2.33933	-0.144693	-1.11944	1.31125		-0.689642	-0.152124	-1.08741	0.36526		374.04	231.908	50.512	45.457	134.144	65.4314	136.341
CAGL0M02189g		YPL155C	KIP2	Kinesin-related motor protein involved in mitotic spindle positioning; stabilizes microtubules by targeting Bik1p to the plus end; Kip2p levels are controlled during the cell cycle	1-to-1	Anc_8.678	673	0				-2.33439	-0.0527188	0.0973514	0.381796		-0.31299	-0.0146269	0.0447838	0.0629665		1805.44	1453.33	776.999	769.161	937.286	910.091	1095.53
CAGL0A04257g		YBL054W	TOD6	PAC motif binding protein involved in rRNA and ribosome biogenesis; subunit of the RPD3L histone deacetylase complex; Myb-like HTH transcription factor; hypophosphorylated by rapamycin treatment in a Sch9p-dependent manner; TOD6 has a paralog, DOT6, that arose from the whole genome duplication	2-to-2	Anc_7.372	645	0				-2.33224	-0.234992	1.54517	-1.02285		-0.329926	-0.0777845	0.755274	-0.242026		1608.09	1279.36	507.059	480.444	596.767	951.729	786.548
CAGL0C02981g		YCR048W	ARE1	Acyl-CoA:sterol acyltransferase; endoplasmic reticulum enzyme that contributes the major sterol esterification activity in the absence of oxygen; ARE1 has a paralog, ARE2, that arose from the whole genome duplication	2-to-2	Anc_6.317	669	0				-2.33167	1.26327	1.42138	0.535036		-0.391455	0.364715	0.694998	0.108122		1122.18	855.509	608.396	783.387	610.526	933.885	746.996
CAGL0C00792g							77					-2.32945	-0.615741	-1.33169			-0.555701	-0.35854	-1.00798			557.696	379.415	163.29	127.358	252.809	124.914	284.479
CAGL0I09482g		YBR273C	UBX7	UBX (ubiquitin regulatory X) domain-containing protein; interacts with Cdc48p; UBX7 has a paralog, UBX6, that arose from the whole genome duplication	2-to-2	Anc_1.335	430	0				-2.32879	0.53864	-0.0253175	-0.514545		-0.362143	0.159657	-0.0147185	-0.103857		1315.62	1023.56	614.085	685.947	801.423	749.487	865.115
CAGL0L09493g		YIR007W		Putative glycosidase; green fluorescent protein (GFP)-fusion protein localizes to the cytoplasm; YIR007W is a non-essential gene	1-to-1	Anc_7.172	722	0				-2.32766	0.105844	-0.651877	0.649397		-0.562381	0.034752	-0.31776	0.112403		544.158	368.494	497.494	509.624	926.967	701.9	630.753
CAGL0G05918g		YHR142W	CHS7	Protein of unknown function; may be involved in chitin biosynthesis by regulation of Chs3p export from the ER; relocalizes from bud neck to ER upon DNA replication stress	1-to-1	Anc_2.094	313	0				-2.32547	-0.868188	-1.73766	-1.82736		-0.544321	-0.399905	-1.20598	-0.33565		578.332	396.57	267.001	202.363	335.359	142.759	372.735
CAGL0E03069g		YGR145W	ENP2	Essential nucleolar protein; required for biogenesis of the small ribosomal subunit; contains WD repeats, interacts with Mpp10p and Bfr2p, and has homology to Spb1p	1-to-1	Anc_4.077	845	0.44				-2.31648	-0.194162	-0.978247	0.392688		-0.353989	-0.0432258	-0.418739	0.0626225		1364.02	1067.23	1492.36	1448.31	1685.4	1177.77	1508.22
CAGL0J00407g		YHR050W	SMF2	Divalent metal ion transporter involved in manganese homeostasis; has broad specificity for di-valent and tri-valent metals; post-translationally regulated by levels of metal ions; member of the Nramp family of metal transport proteins	1-to-1	Anc_5.282	541	0.015				-2.31547	0.00797343	0.638962	0.0265819		-0.929982	0.00408052	0.430908	0.0080864		213.031	111.813	188.233	188.766	192.617	255.777	197.672
CAGL0L04708g		YGR111W		Putative protein of unknown function; green fluorescent protein (GFP)-fusion protein localizes to both the cytoplasm and the nucleus	1-to-1	Anc_3.456	420	0.03				-2.31056	1.58713	-0.599455	0.506135		-0.843649	1.15493	-0.677093	0.127351		252.432	140.663	58.5139	130.295	89.4291	59.4831	109.722
CAGL0K00979g		YGR199W	PMT6	Protein O-mannosyltransferase; transfers mannose from dolichyl phosphate-D-mannose to protein serine/threonine residues of secretory proteins; reaction is essential for cell wall rigidity; member of a family of mannosyltransferases	1-to-1	Anc_5.140	731	0				-2.30876	-1.12704	0.247933	-0.587279		-0.471844	-0.294504	0.122121	-0.125009		753.344	543.193	1003.56	818.251	668.999	690.004	796.746
CAGL0B05049g		YLR247C	IRC20	E3 ubiquitin ligase and putative helicase; involved in synthesis-dependent strand annealing-mediated homologous recombination; ensures precise end-joining along with Srs2p in the Yku70p/Yku80p/Lig4p-dependent nonhomologous end joining (NHEJ) pathway; localizes to both the mitochondrion and the nucleus; contains a Snf2/Swi2 family ATPase/helicase and a RING finger domain; interacts with Cdc48p and…	1-to-1	Anc_1.389	1471	0				-2.30669	0.139671	-0.112151	0.703687		-0.253885	0.0278883	-0.0366225	0.0957834		2801.08	2349.08	2110.07	2151.26	3596.08	3241.83	2770.03
CAGL0C04933g					1-to-0	Anc_7.495	81	0.105				-2.298	-0.616806	-0.740122	-2.58974		-1.13107	-0.322203	-0.484827	-1.07808		148.998	68.0289	200.86	160.658	350.837	243.881	218.974
CAGL0F07667g	MSS11	YMR164C	MSS11	Transcription factor; involved in regulation of invasive growth and starch degradation; controls the activation of FLO11 and STA2 in response to nutritional signals	1-to-1	Anc_2.346	827	0				-2.29757	-0.478833	0.0112484	0.962755		-0.459064	-0.217012	-0.000422556	0.255869		787.41	572.808	261.125	224.657	484.981	463.968	463.722
CAGL0K02651g		YHL008C		Putative protein of unknown function; may be involved in the uptake of chloride ions; does not appear to be involved in monocarboxylic acid transport; green fluorescent protein (GFP)-fusion protein localizes to the vacuole	1-to-1	Anc_2.540	628	0.005				-2.2938	-0.733291	0.631759	0.124388		-0.287671	-0.155087	0.259072	0.0201262		2086.67	1709.45	1834.94	1647.92	1881.45	2093.8	1931.33
CAGL0L11374g		YML070W	DAK1	Dihydroxyacetone kinase; required for detoxification of dihydroxyacetone (DHA); involved in stress adaptation	1-to-1	Anc_4.334	583	0.02				-2.29359	-0.0602771	0.76641	-0.688468		-1.52787	-0.0487413	0.498993	-0.213268		89.0432	30.8793	78.7687	76.152	214.974	297.415	114.669
CAGL0E03454g	IMH1	YLR309C	IMH1	Protein involved in vesicular transport; mediates transport between an endosomal compartment and the Golgi, contains a Golgi-localization (GRIP) domain that interacts with activated Arl1p-GTP to localize Imh1p to the Golgi	1-to-1	Anc_4.046	868	0				-2.2876	2.40697	0.195086	-0.863882		-0.590115	0.677966	0.120164	-0.152777		478.805	318.065	571.262	913.952	216.694	231.984	389.894
CAGL0E01881g	YPS11				1-to-0	0	509	0				-2.28511	0.346383	-0.187254	0.209487		-0.381967	0.0948683	-0.0982197	0.0378203		1129.68	866.902	774.186	826.806	718.873	636.469	856.677
CAGL0L05940g		YGL176C		Putative protein of unknown function; deletion mutant is viable and has no detectable phenotype	1-to-1	Anc_8.135	483	0.03				-2.28388	-0.792091	1.13357	-0.51183		-0.878978	-0.824942	0.922862	-0.217183		229.148	124.6	62.3898	35.2193	92.8687	178.449	109.909
CAGL0D00286g	BMT1				1-to-0	0	734	0.01				-2.28235	-0.804818	0.352564	0.881029		-0.592553	-0.620321	0.218979	0.258891		472.822	313.56	102.65	66.7765	251.089	285.519	230.124
CAGL0D02310g		YOR354C	MSC6	Protein of unknown function; mutant is defective in directing meiotic recombination events to homologous chromatids; the authentic, non-tagged protein is detected in highly purified mitochondria in high-throughput studies	1-to-1	Anc_7.037	710	0.005				-2.27426	0.0806038	1.04896	1.46407		-0.898155	0.0526149	0.825044	0.3965		218.646	117.319	114.09	118.328	106.627	190.346	138.554
CAGL0L02321g		YKL001C	MET14	Adenylylsulfate kinase; required for sulfate assimilation and involved in methionine metabolism	1-to-1	Anc_2.510	208	0				-2.27026	-0.636727	-0.149358	-0.173695		-0.710626	-0.373492	-0.126962	-0.0362332		332.933	203.44	161.663	124.79	209.815	190.346	224.354
CAGL0L08624g					2-to-1	Anc_8.069	2085	0				-2.26936	0.218471	0.203357	0.610871		-0.242099	0.0400133	0.082377	0.0798304		3006.34	2541.9	2930.27	3012.68	2899.57	2843.29	2945.05
CAGL0B00528g		YCL051W	LRE1	Protein involved in control of cell wall structure and stress response; overproduction confers resistance to cell-wall degrading enzymes; exhibits genetic interactions with genes involved in the cell wall integrity pathway; <br>LRE1 has a paralog, HLR1, that arose from the whole genome duplication	1-to-2	Anc_1.015	674	0				-2.267	-1.32487	0.0997584	-1.38801		-0.491389	-0.339612	0.0466396	-0.324102		669.126	475.976	1074.2	848.887	773.906	755.435	822.419
CAGL0B00726g		YCL040W	GLK1	Glucokinase; catalyzes the phosphorylation of glucose at C6 in the first irreversible step of glucose metabolism; one of three glucose phosphorylating enzymes; expression regulated by non-fermentable carbon sources; GLK1 has a paralog, EMI2, that arose from the whole genome duplication	2-to-2	Anc_1.033	417	0.01				-2.26556	-0.0433541	-0.72499	0.41893		-1.64064	-0.0261932	-0.620448	0.14519		77.1849	24.7543	136.346	133.893	171.979	113.018	121.866
CAGL0H06369g	CYS3	YAL012W	CYS3	Cystathionine gamma-lyase; catalyzes one of the two reactions involved in the transsulfuration pathway that yields cysteine from homocysteine with the intermediary formation of cystathionine; protein abundance increases in response to DNA replication stress	1-to-1	Anc_7.097	392	0				-2.26369	-0.846402	0.377883	-0.140781		-0.92473	-0.410785	0.228211	-0.0279014		205.692	108.354	240.057	180.574	282.046	321.209	240.594
CAGL0K02167g		YER129W	SAK1	Upstream serine/threonine kinase for the SNF1 complex; partially redundant with Elm1p and Tos3p; members of this family have functional orthology with LKB1, a mammalian kinase associated with Peutz-Jeghers cancer-susceptibility syndrome; SAK1 has a paralog, TOS3, that arose from the whole genome duplication	1-to-2	Anc_8.140	1163	0				-2.26308	-0.630326	-0.627142	4.45308		-0.328207	-0.127118	-0.260487	0.57126		1520.16	1210.84	2145.96	1964.96	1841.9	1433.54	1817.99
CAGL0C04543g		YJR096W		Putative xylose and arabinose reductase; member of the aldo-keto reductase (AKR) family; GFP-fusion protein is induced in response to the DNA-damaging agent MMS	1-to-1	Anc_7.468	288	0				-2.25311	-0.646972	-0.100522	0.19915		-0.250929	-0.118282	-0.0343232	0.028676		2721.29	2286.85	3116	2870.72	2846.25	2575.62	2889.89
CAGL0E03179g		YGR156W	PTI1	Essential component of CPF (cleavage and polyadenylation factor); involved in 3' end formation of snoRNA and mRNA; interacts directly with Pta1p; relocalizes to the cytosol in response to hypoxia; similar to mammalian Cleavage-Stimulation Factor CstF-64	1-to-1	Anc_4.065	422	0.535				-2.25239	0.863724	1.0247	0.212963		-0.491493	0.318794	0.496187	0.0359374		659.819	469.322	340.019	424.101	687.916	916.04	536.399
CAGL0M08492g	PIR3	YKL164C	PIR1	O-glycosylated protein required for cell wall stability; attached to the cell wall via beta-1,3-glucan; mediates mitochondrial translocation of Apn1p; expression regulated by the cell integrity pathway and by Swi5p during the cell cycle; PIR1 has a paralog, YJL160C, that arose from the whole genome duplication	2-to-2	Anc_1.187	336	0				-2.24374	0.685122	1.26754	-4.5658		-0.474564	0.216417	0.653503	-0.757016		701.187	504.633	512.185	595.079	493.58	737.59	561.745
CAGL0M13541g		YMR291W	TDA1	Protein kinase of unknown cellular role; green fluorescent protein (GFP)-fusion protein localizes to the cytoplasm and nucleus; null mutant is sensitive to expression of the top1-T722A allele; not an essential gene; relocalizes from nucleus to cytoplasm upon DNA replication stress	1-to-1	Anc_5.038	623	0.03				-2.23507	-0.712734	0.264663	-1.4076		-0.560347	-0.364831	0.185393	-0.462824		503.706	341.583	212.113	164.719	151.342	172.501	252.872
CAGL0C01133g					1-to-0	0	1549	0				-2.23396	0.395552	0.908695	0.267795		-0.21522	0.0816517	0.369018	0.035515		3818.69	3289.47	1839.38	1946.48	1878.01	2254.41	2362.8
CAGL0K05665g					1-to-0	0	380	0.005				-2.22507	-0.112799	-0.182901	-0.40856		-0.771532	-0.0532037	-0.148885	-0.130431		275.016	161.103	227.367	219.134	220.133	196.294	239.657
CAGL0F00759g		YOR321W	PMT3	Protein O-mannosyltransferase; transfers mannose residues from dolichyl phosphate-D-mannose to protein serine/threonine residues; acts in a complex with Pmt5p, can instead interact with Pmt1p in some conditions; antifungal drug target; PMT3 has a paralog, PMT2, that arose from the whole genome duplication	2-to-2	Anc_7.076	735	0				-2.22247	-0.703441	-1.37169	-1.24847		-0.393597	-0.19339	-0.77452	-0.213767		1000.03	761.251	845.391	739.335	595.048	333.105	795.318
CAGL0J10538g					2-to-1	Anc_5.554	411	0.01				-2.21805	-0.590492	0.339117	-0.125241		-1.45829	-0.477536	0.575278	-0.0396323		90.2018	32.8267	90.1462	64.7433	12.0385	23.7932	46.087
CAGL0D06512g					2-to-1	Anc_4.045	1309	0				-2.21617	2.03937	-0.28026	0.424191		-0.458227	0.562347	-0.138807	0.0658504		732.09	532.874	634.714	937.263	853.016	731.642	734.57
CAGL0D01254g					1-to-0	0	227	0				-2.21423	-0.14125	0.146465	1.28632		-0.323376	-0.0465175	0.0721624	0.246242		1494.38	1194.31	507.933	491.817	595.048	594.831	767.256
CAGL0F03003g		YDR420W	HKR1	Mucin family member that functions as an osmosensor in the HOG pathway; functions in the Sho1p-mediated HOG pathway with Msb2p; proposed to be a negative regulator of filamentous growth; mutant displays defects in beta-1,3 glucan synthesis and bud site selection	1-to-1	Anc_5.524	1254	0				-2.2125	-0.734031	-0.839964	1.12184		-0.275033	-0.1671	-0.339296	0.175404		2121.18	1753.01	1449.03	1290.56	2208.21	1623.89	1893.36
CAGL0C00275g	HSP31				1-to-0	0	237	0				-2.20979	1.21199	0.185198	0.550421		-0.621533	0.358243	0.101628	0.115087		404.287	262.779	573.825	735.565	355.997	368.795	435.484
CAGL0I07513g		YOL100W	PKH2	Serine/threonine protein kinase; involved in sphingolipid-mediated signaling pathway that controls endocytosis; activates Ypk1p and Ykr2p, components of signaling cascade required for maintenance of cell wall integrity; redundant with Pkh1p; PKH2 has a paralog, PKH1, that arose from the whole genome duplication	2-to-2	Anc_3.092	1077	0.11				-2.20929	0.497114	0.163384	-0.0992491		-0.51021	0.223518	0.0766315	-0.0235114		589.083	413.607	227.93	266.125	861.615	856.557	487.263
CAGL0K08668g	MET28	YIR017C	MET28	bZIP transcriptional activator in the Cbf1p-Met4p-Met28p complex; participates in the regulation of sulfur metabolism	1-to-1	Anc_7.122	221	0.015				-2.20614	0.916078	-1.2732	-0.39833		-1.0976	0.962689	-2.71102	-0.125195		144.803	67.6652	32.5701	63.4771	29.2364	5.94831	51.6623
CAGL0M06611g		YIL088C	AVT7	Putative transporter; member of a family of seven S. cerevisiae genes (AVT1-7) related to vesicular GABA-glycine transporters	1-to-1	Anc_2.295	486	0.035				-2.19645	-1.58475	0.474706	0.550778		-1.38226	-2.42717	0.653963	0.194525		96.8406	37.1497	41.7602	7.76446	22.3573	41.6382	44.8828
CAGL0G03905g		YLL027W	ISA1	Protein required for maturation of mitochondrial [4Fe-4S] proteins; functions in a complex with Isa2p and possibly Iba57p; isa1 deletion causes loss of mitochondrial DNA and respiratory deficiency; depletion reduces growth on nonfermentable carbon sources; functional ortholog of bacterial A-type ISC proteins	2-to-1	Anc_4.031	251	0.21				-2.18917	-0.530419	-0.952368	-1.08637		-1.20153	-0.720727	-1.13049	-0.700648		122.066	53.0762	37.9467	23.0257	84.2698	41.6382	73.0825
CAGL0M09515g		YBL093C	ROX3	Subunit of the RNA polymerase II mediator complex; associates with core polymerase subunits to form the RNA polymerase II holoenzyme	1-to-1	Anc_7.425	202	0.145				-2.18762	-0.0282142	-0.314686	-0.948252		-1.32291	-0.0562621	-0.438508	-0.753836		103.479	41.3635	16.0662	15.4517	58.4729	47.5865	45.9805
CAGL0M07612g		YMR020W	FMS1	Polyamine oxidase; converts spermine to spermidine, which is required for the essential hypusination modification of translation factor eIF-5A; also involved in pantothenic acid biosynthesis	1-to-1	Anc_2.567	578	0				-2.17855	0.841317	-0.168265	-4.31145		-0.416388	0.173411	-0.0940923	-0.7094		854.704	640.428	1788.55	2016.99	600.207	535.348	971.716
CAGL0J03102g		YER068W	MOT2	Ubiquitin-protein ligase subunit of the CCR4-NOT complex; with Ubc4p, ubiquitinates nascent polypeptide-associated complex subunits and histone demethyase Jhd2p; CCR4-NOT has roles in transcription regulation, mRNA degradation, and post-transcriptional modifications	1-to-1	Anc_7.249	621	0				-2.17716	-0.172462	-0.00803638	1.24381		-0.560731	-0.0964401	-0.0311567	0.311738		476.469	323.026	162.789	152.263	144.462	142.759	223.772
CAGL0K12760g		YFL042C		Putative protein of unknown function; not an essential gene; YFL042C has a paralog, YLR072W, that arose from the whole genome duplication	2-to-2	Anc_8.014	709	0				-2.17354	-0.805913	-0.118511	-0.323011		-0.438257	-0.520136	-0.17597	-0.109245		767.628	566.529	139.971	97.6026	68.7916	65.4314	194.794
CAGL0B04543g		YOR100C	CRC1	Mitochondrial inner membrane carnitine transporter; required for carnitine-dependent transport of acetyl-CoA from peroxisomes to mitochondria during fatty acid beta-oxidation	1-to-1	Anc_2.184	318	0.045				-2.17138	0.0584575	-0.0794619	0.0976154		-0.178437	0.00905941	-0.0184469	0.0117449		5646.03	4989.17	6599.89	6641.46	11274.9	10219.2	7489.71
CAGL0F02387g	PHO87	YJL198W	PHO90	Low-affinity phosphate transporter; acts upstream of Pho81p in regulation of the PHO pathway; deletion of pho84, pho87, pho89, pho90, and pho91 causes synthetic lethality; transcription independent of Pi and Pho4p activity; overexpression results in vigorous growth; PHO90 has a paralog, PHO87, that arose from the whole genome duplication	1-to-2	Anc_1.136	953	0				-2.15771	0.0461232	-0.58264	1.64343		-0.194738	0.00803376	-0.197807	0.201919		4464.11	3900.43	3672	3692.51	6303.03	5062.01	4692.41
CAGL0M00704g					1-to-0	0	289	0.04				-2.15754	0.217484	0.378892	1.66686		-1.08823	0.247361	0.250097	0.588522		140.652	66.1542	38.1342	45.2666	202.935	237.932	102.866
CAGL0L03135g		YKR031C	SPO14	Phospholipase D; catalyzes the hydrolysis of phosphatidylcholine, producing choline and phosphatidic acid; involved in Sec14p-independent secretion; required for meiosis and spore formation; differently regulated in secretion and meiosis; participates in transcription initiation and/or early elongation of specific genes; interacts with "foot domain" of RNA polymerase II; deletion results in abnor…	1-to-1	Anc_1.251	1611	0				-2.1539	0.635214	0.195803	-0.364094		-0.267593	0.148896	0.0822211	-0.0540022		2119.07	1760.32	1186.6	1315.6	2067.19	2034.32	1732.25
CAGL0L11418g		YML071C	COG8	Component of the conserved oligomeric Golgi complex; a cytosolic tethering complex (Cog1p through Cog8p) that functions in protein trafficking to mediate fusion of transport vesicles to Golgi compartments	1-to-1	Anc_4.339	565	0.86				-2.1533	0.306074	0.723907	0.703837		-1.5623	1.44953	0.952367	0.375568		75.8735	25.6917	2.00048	5.46368	24.0771	53.5348	15.4031
CAGL0D01232g		YPR079W	MRL1	Membrane protein; has similarity to mammalian mannose-6-phosphate receptors; possibly functions as a sorting receptor in the delivery of vacuolar hydrolases; protein abundance increases in response to DNA replication stress	1-to-1	Anc_3.377	330	0				-2.14763	0.626856	1.11107	-0.161408		-0.614926	0.394649	0.745977	-0.0525962		389.087	254.06	107.714	141.603	180.578	297.415	196.334
CAGL0E00891g		YDR169C	STB3	Ribosomal RNA processing element (RRPE)-binding protein; involved in the glucose-induced transition from quiescence to growth; restricted to nucleus in quiescent cells, released into cytoplasm after glucose repletion; binds Sin3p; relative distribution to the nucleus increases upon DNA replication stress	1-to-1	Anc_8.363	481	0.045				-2.14516	-0.0173969	-0.996855	-0.147414		-0.604593	-0.00691312	-0.635262	-0.0702985		400.73	263.542	324.077	322.528	390.393	243.881	370.112
CAGL0I06963g		YGL221C	NIF3	Protein of unknown function; similar to Listeria monocytogenes major sigma factor (rpoD gene product); the authentic, non-tagged protein is detected in highly purified mitochondria in high-throughput studies	1-to-1	Anc_3.531	297	0				-2.14458	0.0518291	-0.418281	0.183103		-0.384384	0.018129	-0.216065	0.0312311		971.793	744.496	430.166	435.605	736.071	600.779	675.113
CAGL0M06787g		YNL029C	KTR5	Putative mannosyltransferase involved in protein glycosylation; member of the KRE2/MNT1 mannosyltransferase family; KTR5 has a paralog, KTR7, that arose from the whole genome duplication	1-to-2	Anc_2.300	533	0.005				-2.13437	-1.1012	-1.04051	-0.0956372		-0.61804	-0.283018	-0.665202	-0.026216		380.571	247.963	1047.75	861.117	388.673	237.932	537.147
CAGL0F02959g		YDR419W	RAD30	DNA polymerase eta; involved in translesion synthesis during post-replication repair; catalyzes the synthesis of DNA opposite cyclobutane pyrimidine dimers and other lesions; may also have a role in protection against mitochondrial mutagenesis; mutations in human pol eta are responsible for XPV	1-to-1	Anc_5.523	636	0				-2.13219	-0.13103	-0.226594	0.814208		-0.427441	-0.041935	-0.112424	0.133382		774.636	576.003	543.818	528.238	851.297	743.539	710.467
CAGL0M06589g		YDR020C	DAS2	Putative protein of unknown function; non-essential gene identified in a screen for mutants with increased levels of rDNA transcription; weak similarity with uridine kinases and with phosphoribokinases	1-to-1	Anc_3.248	226	0.005				-2.13064	0.881351	-0.143912	1.23659		-0.574179	0.430163	-0.107448	0.139564		435.649	292.611	177.105	238.629	288.925	261.726	281.439
CAGL0E00473g		YCR092C	MSH3	Mismatch repair protein; forms dimers with Msh2p that mediate repair of insertion or deletion mutations and removal of nonhomologous DNA ends, contains a PCNA (Pol30p) binding motif required for genome stability	1-to-1	Anc_6.372	1026	0.02				-2.12955	-0.630511	0.800049	-0.10463		-0.639106	-0.267832	0.498337	-0.0220677		355.822	228.477	305.011	253.332	251.089	345.002	300.926
CAGL0F06347g	STV1	YMR054W	STV1	Subunit a of the vacuolar-ATPase V0 domain; one of two isoforms (Stv1p and Vph1p); Stv1p is located in V-ATPase complexes of the Golgi and endosomes while Vph1p is located in V-ATPase complexes of the vacuole	1-to-1	Anc_2.617	911	0				-2.12904	0.20423	1.71344	-10.1174		-2.10552	0.484016	1.51406	-1.74629		45.276	10.5207	9.81491	13.7274	56.7531	166.553	29.3257
CAGL0J02134g		YIL002C	INP51	Phosphatidylinositol 4,5-bisphosphate 5-phosphatase; synaptojanin-like protein with an N-terminal Sac1 domain, plays a role in phosphatidylinositol 4,5-bisphosphate homeostasis and in endocytosis; null mutation confers cold-tolerant growth	1-to-1	Anc_7.142	952	0				-2.1242	1.96952	0.96481	0.311788		-0.185096	0.310448	0.334341	0.0409124		4864.68	4278.93	5375.61	6666.25	7441.54	8625.05	5794.93
CAGL0L11484g		YML074C	FPR3	Nucleolar peptidyl-prolyl cis-trans isomerase (PPIase); FK506 binding protein; phosphorylated by casein kinase II (Cka1p-Cka2p-Ckb1p-Ckb2p) and dephosphorylated by Ptp1p; FPR3 has a paralog, FPR4, that arose from the whole genome duplication	2-to-2	Anc_4.342	437	0				-2.12415	0.532086	0.0227021	2.10367		-0.434669	0.164293	-0.014082	0.442309		743.185	549.855	552.632	619.289	85.9896	89.2246	328.09
CAGL0H08954g		YGL136C	MRM2	Mitochondrial 2' O-ribose methyltransferase; required for methylation of U(2791) in 21S rRNA; MRM2 deletion confers thermosensitive respiration and loss of mitochondrial DNA; has similarity to Spb1p and Trm7p, and to E. coli FtsJ/RrmJ	1-to-1	Anc_6.238	282	0				-2.11828	-0.0890238	-1.67944	1.78763		-0.423107	-0.0229229	-0.900601	0.304421		779.658	581.482	956.918	941.834	734.351	374.743	818.265
CAGL0B00748g		YCL039W	GID7	Subunit of GID Complex that binds directly to central component Vid30p; GID complex is involved in proteasome-dependent catabolite inactivation of fructose-1,6-bisphosphatase; Gid7p contains six WD40 repeats; computational analysis suggests that Gid7p and Moh1p have similar functions	1-to-1	Anc_1.034	813	0.035				-2.11678	0.0576779	0.236762	-2.36774		-1.21231	0.0619447	0.198653	-0.456003		112.544	48.5713	45.1983	47.1813	79.1104	95.1729	73.8288
CAGL0J02728g		YER047C	SAP1	Putative ATPase of the AAA family; interacts with the Sin1p transcriptional repressor in the two-hybrid system	1-to-1	Anc_7.215	936	0.01				-2.11536	-0.475186	0.0689985	-0.368792		-0.492551	-0.128142	0.0317609	-0.100549		576.13	409.494	872.021	797.907	398.992	392.588	585.244
CAGL0G09977g	GDB1	YPR184W	GDB1	Glycogen debranching enzyme; contains glucanotranferase and alpha-1,6-amyloglucosidase activities; required for glycogen degradation; phosphorylated in mitochondria; activity is inhibited by Igd1p; protein abundance increases in response to DNA replication stress	1-to-1	Anc_7.541	1529	0				-2.11414	-0.232537	0.237063	-1.20889		-0.308352	-0.0574691	0.109698	-0.176534		1491.85	1204.76	1089.45	1046.9	961.363	975.523	1160.4
CAGL0H03597g		YLR250W	SSP120	Protein of unknown function; green fluorescent protein (GFP)-fusion protein localizes to the cytoplasm in a punctate pattern	1-to-1	Anc_1.393	234	0.03				-2.11358	0.228296	1.41853	0.00295023		-0.702293	0.115235	0.961221	0.000652507		294.367	180.916	186.169	201.65	161.66	309.312	206.919
CAGL0F02761g		YDR408C	ADE8	Phosphoribosyl-glycinamide transformylase; catalyzes a step in the 'de novo' purine nucleotide biosynthetic pathway	1-to-1	Anc_5.508	211	0				-2.11322	-0.987297	-0.117505	1.25672		-1.07089	-0.341428	-0.0964309	0.286914		138.82	66.0815	497.057	392.307	245.93	226.036	256.974
CAGL0B02409g		YML119W		Putative protein of unknown function; YML119W is not an essential gene; potential Cdc28p substrate	1-to-1	Anc_8.852	362	0.04				-2.10547	-0.864724	-0.226901	-0.275397		-0.758591	-0.492671	-0.192038	-0.1293		253.762	149.992	177.418	126.092	190.897	166.553	204.837
CAGL0G04785g					1-to-0	0	99	0.235				-2.10332	0.485691	0.378969	-0.238493		-0.384089	0.149382	0.171353	-0.0400174		933.435	715.256	561.134	622.351	1086.91	1148.02	828.797
CAGL0M10065g					1-to-0	Anc_4.071	262	0				-2.10331	-0.42476	-1.0635	0.407993		-0.53869	-0.130211	-0.521621	0.0953638		479.028	329.761	623.588	569.771	949.325	624.572	656.989
CAGL0B04851g		YCL014W	BUD3	Protein involved in bud-site selection; required for axial budding pattern; localizes with septins to bud neck in mitosis and may constitute an axial landmark for next round of budding	1-to-1	Anc_1.406	1541	0				-2.10105	0.244501	-0.296429	-0.0195418		-0.265503	0.0418987	-0.104341	-0.00273737		2036.42	1694.12	3906.38	4021.49	3895.33	3348.9	3140.96
CAGL0F03069g	CAD1	YDR423C	CAD1	AP-1-like basic leucine zipper (bZIP) transcriptional activator; involved in stress responses, iron metabolism, and pleiotropic drug resistance; controls a set of genes involved in stabilizing proteins; binds consensus sequence TTACTAA; CAD1 has a paralog, YAP1, that arose from the whole genome duplication	2-to-2	Anc_5.528	487	0				-2.09717	0.479638	0.218908	3.65193		-0.683518	0.320037	0.159952	0.755069		304.563	189.635	99.0867	123.696	120.385	136.811	153.729
CAGL0L02959g		YKR021W	ALY1	Alpha arrestin, substrate of calcineurin; controls nutrient-mediated intracellular sorting of permease Gap1p; interacts with AP-1 subunit Apl4p; dephosphorylation of Aly1p required for the endocytosis of Dip5p; may regulate endocytosis of plasma membrane proteins by recruiting ubiquitin ligase Rsp5p to plasma membrane targets; ALY1 has a paralog, ALY2, that arose from the whole genome duplication	2-to-2	Anc_1.282	695	0				-2.09565	-0.832671	-0.25281	-0.485847		-0.483471	-0.26315	-0.138654	-0.108065		585.824	419.013	603.27	502.685	612.246	529.4	600.346
CAGL0C03762g		YIL007C	NAS2	Proteasome-interacting protein; involved in the assembly of the base subcomplex of the 19S proteasomal regulatory particle (RP); similar to mammalian proteasomal modulator subunit; non-essential gene; interacts with Rpn4p; protein abundance increases in response to DNA replication stress	1-to-1	Anc_7.130	233	0				-2.0887	-0.680688	-0.262592	1.53244		-0.182119	-0.111829	-0.0855261	0.213088		4852.02	4276.61	5037.65	4661.91	6084.62	5282.1	5298.2
CAGL0L01089g	GLT1	YDL171C	GLT1	NAD(+)-dependent glutamate synthase (GOGAT); synthesizes glutamate from glutamine and alpha-ketoglutarate; with Gln1p, forms the secondary pathway for glutamate biosynthesis from ammonia; expression regulated by nitrogen source	1-to-1	Anc_7.361	2153	0				-2.08718	-0.162484	0.347335	1.52506		-0.249458	-0.0410022	0.176804	0.229269		2304.62	1938.67	1019.87	991.293	581.289	624.572	1109.63
CAGL0D05852g		YLR001C		Putative protein of unknown function; the authentic, non-tagged protein is detected in highly purified mitochondria in high-throughput studies; predicted to be palmitoylated	1-to-1	Anc_5.219	865	0.07				-2.08689	-0.132818	0.593626	1.06833		-0.19069	-0.0228989	0.214671	0.15368		4321.72	3786.64	3886.12	3824.92	5542.89	5924.52	4532.14
CAGL0J00341g		YHR047C	AAP1	Arginine/alanine amino peptidase; overproduction stimulates glycogen accumulation; AAP1 has a paralog, APE2, that arose from the whole genome duplication	2-to-2	Anc_5.285	858	0.015				-2.08258	0.0256522	0.704979	-0.884791		-0.619365	0.0090376	0.362201	-0.232894		360.52	234.683	424.289	426.955	550.333	672.159	438.267
CAGL0C02167g		YFR039C	OSW7	Protein involved in outer spore wall assembly; likely involved directly in dityrosine layer assembly; may be involved in response to high salt and changes in carbon source; deletion mutant has decreased spore survival in Drosophila feces; OSW7 has a paralog, SHE10, that arose from the whole genome duplication; deletion of both OSW7 and SHE10 results in reduced dityrosine fluorescence from the spo…	2-to-2	Anc_3.546	481	0				-2.08248	1.01804	-1.02814	-0.133166		-0.318836	0.330787	-0.492379	-0.0224897		1343.75	1077.31	457.546	575.455	1038.75	695.952	861.17
CAGL0F03267g		YHR080C		Protein of unknown function; may interact with ribosomes, based on co-purification experiments; the authentic, non-tagged protein is detected in highly purified mitochondria in high-throughput studies; YHR080C has a paralog, YSP2, that arose from the whole genome duplication	2-to-2	Anc_5.370	1337	0				-2.07997	-0.331357	0.456563	0.306186		-0.255954	-0.0688152	0.187475	0.0439769		2158.35	1807.48	1897.77	1809.37	1977.76	2093.8	2008.38
CAGL0F04719g		YLR258W	GSY2	Glycogen synthase; expression induced by glucose limitation, nitrogen starvation, heat shock, and stationary phase; activity regulated by cAMP-dependent, Snf1p and Pho85p kinases as well as by the Gac1p-Glc7p phosphatase; GSY2 has a paralog, GSY1, that arose from the whole genome duplication; relocalizes from cytoplasm to plasma membrane upon DNA replication stress	2-to-2	Anc_1.375	705	0				-2.07556	0.612502	-1.29335	-0.0408612		-0.525897	0.272275	-0.738132	-0.00997472		488.022	338.944	229.305	276.934	569.251	327.157	399.379
CAGL0G02497g		YKR095W	MLP1	Myosin-like protein associated with the nuclear envelope; connects the nuclear pore complex with the nuclear interior; involved with Tel1p in telomere length control; involved with Pml1p and Pml39p in nuclear retention of unspliced mRNAs; MLP1 has a paralog, MLP2, that arose from the whole genome duplication	1-to-2	Anc_5.702	1781	0				-2.07105	-1.35464	-1.41528	-1.78991		-0.384517	-0.382159	-0.684791	-0.360459		900.896	690.119	836.891	642.137	1043.91	612.676	923.285
CAGL0M05445g		YBR203W	COS111	Protein required for antifungal drug ciclopirox olamine resistance; not related to the subtelomerically-encoded COS family; the authentic, non-tagged protein is detected in highly purified mitochondria in high-throughput studies	1-to-1	Anc_8.526	933	0				-2.07011	-0.602846	-0.0538201	0.539118		-0.428735	-0.336347	-0.105845	0.102861		723.242	537.306	176.605	139.879	65.3521	65.4314	202.853
CAGL0A01133g		YPL270W	MDL2	Mitochondrial inner membrane half-type ABC transporter; equired for respiratory growth at high temperature; similar to human TAP1 and TAP2 implicated in bare lymphocyte syndrome and Wegener-like granulomatosis	1-to-1	Anc_6.005	802	0				-2.06883	0.2482	0.797347	-1.86252		-0.26431	0.053584	0.365179	-0.373043		1985.14	1652.82	1595.2	1655.56	944.165	1142.08	1440.62
CAGL0E03542g		YLR313C	SPH1	Protein involved in shmoo formation and bipolar bud site selection; localizes to sites of polarized growth in a cell cycle dependent- and Spa2p-dependent manner, interacts with MAPKKs Mkk1p, Mkk2p, and Ste7p; SPH1 has a paralog, SPA2, that arose from the whole genome duplication	2-to-2	Anc_4.039	846	0				-2.06854	-0.526039	0.446707	0.943855		-0.418201	-0.158325	0.215147	0.172166		758.78	567.838	659.346	590.817	765.307	838.712	726.142
CAGL0I08965g		YFR024C-A	LSB3	Protein containing a C-terminal SH3 domain; binds Las17p, which is a homolog of human Wiskott-Aldrich Syndrome protein involved in actin patch assembly and actin polymerization; protein abundance increases in response to DNA replication stress; LSB3 has a paralog, YSC84, that arose from the whole genome duplication	2-to-2	Anc_1.356	438	0				-2.065	0.458339	1.59245	0.938711		-0.412605	0.114046	0.699719	0.156526		776.666	583.482	1005.87	1088.61	1021.56	1552.51	927.568
CAGL0I08305g		YER024W	YAT2	Carnitine acetyltransferase; has similarity to Yat1p, which is a carnitine acetyltransferase associated with the mitochondrial outer membrane	1-to-1	Anc_7.510	952	0				-2.06193	1.2154	0.428295	0.699093		-0.295477	0.269399	0.184809	0.11137		1545.67	1259.42	1352.39	1630.04	1429.15	1516.82	1440.23
CAGL0M08514g	PIR5	YKL163W	PIR3	O-glycosylated covalently-bound cell wall protein; required for cell wall stability; expression is cell cycle regulated, peaking in M/G1 and also subject to regulation by the cell integrity pathway; coding sequence contains length polymorphisms in different strains; PIR3 has a paralog, HSP150, that arose from the whole genome duplication	2-to-2	Anc_1.188	211	0.005				-2.05447	0.635888	0.221343	-0.143196		-0.30862	0.202807	0.113745	-0.0277793		1397.17	1128.1	502.684	578.557	524.536	541.296	716.87
CAGL0K08206g		YGL140C		Putative protein of unknown function; non-essential gene; contains multiple predicted transmembrane domains	1-to-1	Anc_1.090	1169	0.09				-2.05343	-0.510289	-0.878603	-0.359081		-0.658904	-0.130808	-0.641047	-0.087889		312.271	197.78	1005.05	917.936	263.128	166.553	435.475
CAGL0H09636g		YER010C		Protein of unknown function; forms a ring-shaped homotrimer; has similarity to members of the prokaryotic rraA family; possibly involved in a phosphotransfer reaction	1-to-1	Anc_7.158	236	0.005				-2.05107	0.409686	0.511479	1.23762		-0.333979	0.070484	0.238976	0.258186		1178.9	935.278	3797.72	3987.87	889.132	987.419	1584.85
CAGL0M02871g		YJL186W	MNN5	Alpha-1,2-mannosyltransferase; responsible for addition of the second alpha-1,2-linked mannose of the branches on the mannan backbone of oligosaccharides, localizes to an early Golgi compartment	2-to-1	Anc_1.150	601	0.005				-2.04786	0.125557	0.0542616	-1.09342		-0.574194	0.075832	0.0219515	-0.30646		401.601	269.74	131.656	138.762	251.089	249.829	236.786
CAGL0J01111g		YJL029C	VPS53	Component of the GARP (Golgi-associated retrograde protein) complex; this complex is required for the recycling of proteins from endosomes to the late Golgi; required for vacuolar protein sorting; members of the GARP complex are Vps51p-Vps52p-Vps53p-Vps54p,	1-to-1	Anc_5.245	812	0.025				-2.04774	0.650959	-0.419965	0.762111		-0.776044	0.675029	-0.436125	0.248548		230.325	134.502	37.884	60.4866	108.347	83.2763	98.1457
CAGL0L08228g		YCR036W	RBK1	Putative ribokinase	1-to-1	Anc_1.138	334	0.01				-2.04521	-1.82047	-1.32004	0.369217		-0.661107	-1.41328	-1.07124	0.0764314		307.842	194.677	121.53	45.6294	211.534	101.121	199.28
CAGL0G07175g					1-to-0	0	867	0				-2.04512	0.0353771	0.151575	0.967291		-0.259349	0.00687157	0.0632996	0.130248		2016.07	1684.35	2353.81	2365.05	2534.97	2456.65	2291.31
CAGL0K02013g					1-to-0	Anc_8.169	373	0				-2.04511	-0.918675	0.725495	-1.63856		-0.549071	-0.428187	0.422496	-0.654865		435.936	297.944	262.626	195.182	326.76	422.33	334.449
CAGL0L08954g		YPL003W	ULA1	Protein that activates Rub1p (NEDD8) before neddylation; acts together with Uba3p; may play a role in protein degradation	1-to-1	Anc_8.086	455	0				-2.0435	0.962018	-0.301437	-0.968672		-0.288985	0.176209	-0.108507	-0.146421		1589	1300.56	2789.36	3151.73	3437.86	2950.36	2479.16
CAGL0J04312g		YBL017C	PEP1	Type I transmembrane sorting receptor for multiple vacuolar hydrolases; cycles between the late-Golgi and prevacuolar endosome-like compartments	1-to-1	Anc_8.163	1515	0.005				-2.03887	-0.653518	-1.19833	-0.0172358		-0.405823	-0.115976	-0.699736	-0.00345575		781.453	589.845	3529.16	3256.56	522.816	309.312	1129.73
CAGL0J02024g					1-to-0	0	475	0				-2.03722	0.448795	-0.174394	0.209523		-0.573573	0.137608	-0.094514	0.0479599		398.152	267.538	567.948	624.788	655.24	582.934	529.159
CAGL0G10065g		YPR188C	MLC2	Regulatory light chain for the type II myosin Myo1p; binds to an IQ motif of Myo1p, localization to the bud neck depends on Myo1p; involved in the disassembly of the Myo1p ring	1-to-1	Anc_7.545	160	0.195				-2.03652	0.719765	1.7861	0.0827046		-0.782326	0.712702	1.44496	0.0280872		224.521	130.543	40.5098	66.3904	75.6708	208.191	88.2907
CAGL0L06402g	YCF1	YDR135C	YCF1	Vacuolar glutathione S-conjugate transporter; member of ATP-binding cassette family; ATPase activity required to support vacuole fusion; forms stable complexes with vacuole fusion machinery; regulates Vam7p recruitment to vacuoles; has role in detoxifying metals such as cadmium, mercury, and arsenite; also transports unconjugated bilirubin, selenodigluthatione, and oxidized glutathione; similar t…	1-to-1	Anc_8.303	1536	0.015				-2.03643	-0.14096	0.148466	2.31995		-0.283965	-0.045417	0.0744457	0.405868		1637.44	1344.88	535.566	518.968	533.135	535.348	776.138
CAGL0D05060g		YGR123C	PPT1	Protein serine/threonine phosphatase; regulates Hsp90 chaperone by affecting its ATPase and cochaperone binding activities; has similarity to human phosphatase PP5; present in both the nucleus and cytoplasm; expressed during logarithmic growth	1-to-1	Anc_3.481	511	0				-2.0299	0.0885299	-0.208995	1.76786		-0.419005	0.0331382	-0.121059	0.358375		726.279	543.213	365.712	374.21	527.976	463.968	519.54
CAGL0G02761g		YIL103W	DPH1	Protein required for synthesis of diphthamide; required along with Dph2p, Kti11p, Jjj3p, and Dph5p; diphthamide is a modified histidine residue of translation elongation factor 2 (Eft1p or Eft2p); may act in a complex with Dph2p and Kti11p	1-to-1	Anc_2.272	429	0.01				-2.02646	0.081983	0.996922	-0.958327		-1.03997	0.173604	1.04692	-0.634324		134.472	65.3988	13.3782	15.0889	42.9948	95.1729	42.607
CAGL0J11506g		YNL192W	CHS1	Chitin synthase I; requires activation from zymogenic form in order to catalyze the transfer of N-acetylglucosamine (GlcNAc) to chitin; required for repairing the chitin septum during cytokinesis; transcription activated by mating factor	1-to-1	Anc_2.058	1165	0.35				-2.02102	-0.338612	0.100761	-0.734171		-1.57645	-1.65575	0.113569	-0.443793		66.0903	22.1605	5.37625	1.70628	6.87916	11.8966	13.4705
CAGL0J05786g					1-to-0	Anc_2.116	615	0.015				-2.02012	0.261078	0.0053843	0.908537		-0.87009	0.12516	-0.0194365	0.352501		182.695	99.9546	206.425	225.133	149.622	148.708	178.031
CAGL0I08151g					1-to-0	0	383	0				-2.01862	1.0198	-0.328053	0.37173		-0.184676	0.168872	-0.109226	0.0488155		4300.18	3783.5	4390.93	4936.19	5835.25	4984.68	4794.03
CAGL0E06424g		YKL150W	MCR1	Mitochondrial NADH-cytochrome b5 reductase; involved in ergosterol biosynthesis	1-to-1	Anc_5.255	299	0				-2.01786	0.223165	-0.55405	0.816996		-0.589776	0.141435	-0.472323	0.228813		370.501	246.178	117.028	129.083	171.979	124.914	195.367
CAGL0L07194g					1-to-0	0	157	0.005				-2.01196	-0.820434	0.380147	1.28781		-0.275524	-0.255883	0.175712	0.225423		1701.1	1405.36	621.963	520.878	957.924	1017.16	1004.48
CAGL0H02893g		YJL070C		Putative metallo-dependent hydrolase superfamily protein; similar to AMP deaminases but lacks key catalytic residues and does not rescue purine nucleotide metabolic defect of quadruple aah1 ade8 amd1 his1 mutant; may regulate purine nucleotide homeostasis as overexpression in an AMD1 strain grown in adenine results in greatly reduced GDP and GTP intracellular levels; not an essential gene; YJL070…	1-to-2	Anc_1.302	868	0.015				-2.01127	-0.198432	-0.276814	0.461824		-0.551053	-0.186863	-0.222351	0.308639		418.374	285.549	62.3272	54.7553	209.815	178.449	176.208
CAGL0A02145g		YHR016C	YSC84	Actin-binding protein; involved in bundling of actin filaments and endocytosis of actin cortical patches; activity stimulated by Las17p; contains SH3 domain similar to Rvs167p; YSC84 has a paralog, LSB3, that arose from the whole genome duplication	2-to-2	Anc_1.356	394	0.08				-2.00907	0.903921	-0.811252	-0.152002		-0.52541	0.223638	-0.408496	-0.0286968		457.1	317.576	982.424	1147.15	834.099	594.831	720.846
CAGL0B02948g	BMT4				1-to-0	0	598	0				-2.00819	0.358339	0.648348	0.446506		-0.255878	0.072224	0.242699	0.0695145		1992.04	1668.29	2008.23	2111.33	3816.22	4169.76	2480.74
CAGL0J05302g		YJL066C	MPM1	Mitochondrial intermembrane space protein of unknown function	1-to-1	Anc_1.310	308	0				-2.00706	0.953237	0.772202	0.688079		-0.540912	0.44437	0.482403	0.202932		431.543	296.615	193.86	263.788	249.37	339.054	275.287
CAGL0G09647g					1-to-0	0	109	0				-2.00514	-0.234186	-0.457502	1.09703		-0.185495	-0.0483803	-0.174446	0.140634		4183.11	3678.41	1919.34	1856.04	2743.07	2254.41	2803.04
CAGL0J07040g		YPL110C	GDE1	Glycerophosphocholine (GroPCho) phosphodiesterase; hydrolyzes GroPCho to choline and glycerolphosphate, for use as a phosphate source and as a precursor for phosphocholine synthesis; may interact with ribosomes	1-to-1	Anc_8.599	1246	0				-2.00472	0.846387	0.313753	0.760614		-0.497556	0.423501	0.208162	0.167447		505.252	357.873	168.665	226.209	192.617	220.087	254.141
CAGL0D06622g		YLL021W	SPA2	Component of the polarisome; functions in actin cytoskeletal organization during polarized growth; acts as a scaffold for Mkk1p and Mpk1p cell wall integrity signaling components; potential Cdc28p substrate; coding sequence contains length polymorphisms in different strains; SPA2 has a paralog, SPH1, that arose from the whole genome duplication	2-to-2	Anc_4.039	1189	0				-2.00112	-1.80538	-1.55828	-0.913569		-0.445254	-0.539321	-0.787002	-0.196382		624.919	458.975	754.869	519.421	899.451	493.71	751.434
CAGL0G09449g	CRH1	YGR189C	CRH1	Chitin transglycosylase; functions in the transfer of chitin to beta(1-6) and beta(1-3) glucans in the cell wall; similar and functionally redundant to Utr2; localizes to sites of polarized growth; expression induced by cell wall stress	1-to-1	Anc_5.159	453	0				-2.00021	0.345596	-0.77032	-0.393332		-0.35464	0.133603	-0.454349	-0.167911		985.897	771.036	327.953	359.775	483.261	339.054	538.611
CAGL0F03707g					2-to-1	Anc_8.716	609	0.02				-1.99792	1.42013	-0.75527	0.0764342		-0.613709	0.780655	-0.501874	0.0404521		337.039	220.26	119.966	206.091	337.079	231.984	238.867
CAGL0K03751g		YMR126C	DLT1	Protein of unknown function; mutant sensitive to 6-azauracil (6AU) and mycophenolic acid (MPA)	1-to-1	Anc_2.412	390	0.025				-1.99555	0.28934	0.753641	0.0511078		-0.899701	0.250956	0.639776	0.0226302		168.061	90.0803	62.1401	73.9464	89.4291	142.759	97.7476
CAGL0B01188g		YLR183C	TOS4	Putative transcription factor, contains Forkhead Associated domain; found associated with chromatin; target of SBF transcription factor; expression is periodic and peaks in G1; relative distribution to the nucleus increases upon DNA replication stress; TOS4 has a paralog, PLM2, that arose from the whole genome duplication	1-to-2	Anc_1.061	529	0				-1.99368	-0.641526	-0.988824	-1.83717		-0.59394	-0.503729	-0.860605	-0.488332		356.765	236.368	95.9615	67.6798	170.259	95.1729	179.969
CAGL0B03091g		YLR353W	BUD8	Protein involved in bud-site selection; diploid mutants display a unipolar budding pattern instead of the wild-type bipolar pattern, and bud at the proximal pole; BUD8 has a paralog, BUD9, that arose from the whole genome duplication	2-to-2	Anc_4.186	697	0				-1.99066	-0.853488	0.272051	-0.15189		-0.411209	-0.318976	0.155124	-0.0397507		723.466	544.041	412.162	330.405	337.079	362.847	464.95
CAGL0K05863g		YGL160W	AIM14	NADPH oxidase localized to the perinuclear ER; produces superoxide from NADPH; overexpression causes MCA1 dependent apoptosis; likely involved in superoxide-mediated regulation of the actin cytoskeleton; member of a conserved superfamily of NADPH oxidases (NOX enzymes); has similarity to iron/copper reductases (FRE1-8), particularly Fre8p	1-to-1	Anc_1.379	533	0.03				-1.98696	0.741535	1.56137	-1.0005		-0.62278	0.532486	1.20194	-0.58806		324.308	210.612	79.1437	114.475	98.0281	226.036	136.011
CAGL0E06094g					1-to-0	0	58	0				-1.98556	0.67111	0.122049	0.331174		-0.361732	0.131555	0.0584394	0.0587661		931.863	725.204	2176.02	2383.77	681.037	672.159	1113.6
CAGL0B04763g		YCL005W	LDB16	Protein of unknown function; null mutants have decreased net negative cell surface charge; GFP-fusion protein expression is induced in response to the DNA-damaging agent MMS; native protein is detected in purified mitochondria	1-to-1	Anc_1.414	302	0				-1.98107	0.0318295	0.405784	-0.0855934		-0.250423	0.00626858	0.157066	-0.0141421		2025.22	1702.5	2235.98	2245.71	3276.2	3378.64	2457.18
CAGL0B04191g		YPR114W		Putative protein of unknown function	1-to-1	Anc_3.437	298	0				-1.97973	0.879027	1.03419	0.501476		-0.45326	0.203155	0.508069	0.103752		590.018	430.944	1214.85	1398.56	641.482	862.505	771.835
CAGL0G07645g					1-to-0	0	115	0				-1.97932	-0.823786	-0.0545362	0.670127		-0.2512	-0.20559	-0.027252	0.112166		2007.29	1686.52	1112.08	964.379	920.088	850.608	1271.14
CAGL0J07436g	PDR16	YNL231C	PDR16	Phosphatidylinositol transfer protein (PITP); controlled by the multiple drug resistance regulator Pdr1p; localizes to lipid particles and microsomes; controls levels of various lipids, may regulate lipid synthesis; homologous to Pdr17p; protein abundance increases in response to DNA replication stress	1-to-1	Anc_2.012	345	0.08				-1.97678	-2.90157	-1.58768	-3.06635		-1.38706	-3.21135	-3.01314	-3.84682		78.4069	29.9783	79.0191	8.53138	37.8354	5.94831	61.6588
CAGL0M12639g		YIL064W	SEE1	Probable lysine methyltransferase; involved in the dimethylation of eEF1A (Tef1p/Tef2p); sequence similarity to S-adenosylmethionine-dependent methyltransferases of the seven beta-strand family; role in vesicular transport	1-to-1	Anc_7.254	229	0.01				-1.97535	0.0718465	-0.811289	0.455913		-0.989254	0.0492969	-0.810433	0.213379		139.475	70.259	103.775	107.382	120.385	71.3797	120.334
CAGL0J06908g		YPL119C	DBP1	Putative ATP-dependent RNA helicase of the DEAD-box protein family; mutants show reduced stability of the 40S ribosomal subunit scanning through 5' untranslated regions of mRNAs; protein abundance increases in response to DNA replication stress; DBP1 has a paralog, DED1, that arose from the whole genome duplication	2-to-2	Anc_8.614	605	0.01				-1.97289	0.22287	1.8802	-2.22139		-0.819412	0.0628428	1.73844	-0.723356		193.942	109.902	724.362	756.612	44.7146	154.656	184.512
CAGL0F07799g		YMR171C	EAR1	Specificity factor required for Rsp5p-dependent ubiquitination; also required for sorting of specific cargo proteins at the multivesicular body; mRNA is targeted to the bud via the mRNA transport system involving She2p	1-to-1	Anc_2.336	581	0				-1.97181	0.0931708	-0.32418	-0.345737		-0.260471	0.0231039	-0.17014	-0.0744335		1837.13	1533.66	1049.25	1066.19	698.235	588.883	1104.1
CAGL0G08844g		YIL130W	ASG1	Zinc cluster protein proposed to be a transcriptional regulator; regulator involved in the stress response; null mutants have a respiratory deficiency, calcofluor white sensitivity and slightly increased cycloheximide resistance	1-to-1	Anc_2.231	848	0				-1.97052	0.469794	-0.286227	-0.428821		-0.446264	0.225015	-0.205151	-0.0897546		602.38	442.111	199.361	233.011	280.326	237.932	322.892
CAGL0H10582g		YDL122W	UBP1	Ubiquitin-specific protease; removes ubiquitin from ubiquitinated proteins; cleaves at the C terminus of ubiquitin fusions irrespective of their size; capable of cleaving polyubiquitin chains	1-to-1	Anc_2.307	792	0				-1.96699	0.283073	-0.196765	1.86902		-0.406591	0.0911458	-0.0851607	0.337881		721.454	544.268	511.435	544.789	1375.83	1213.46	797.728
CAGL0J06336g		YDL179W	PCL9	Cyclin; forms a functional kinase complex with Pho85p cyclin-dependent kinase (Cdk), expressed in late M/early G1 phase, activated by Swi5p; PCL9 has a paralog, PCL2, that arose from the whole genome duplication	2-to-2	Anc_7.289	315	0				-1.9651	-0.805967	0.236762	-0.0111618		-1.50094	-0.796057	0.198653	-0.00509766		67.9233	23.9988	68.1419	39.2444	79.1104	95.1729	71.5411
CAGL0B04565g		YOR099W	KTR1	Alpha-1,2-mannosyltransferase; involved in O- and N-linked protein glycosylation; type II membrane protein; member of the KRE2/MNT1 mannosyltransferase family; relocalizes from vacuole to cytoplasm upon DNA replication stress	1-to-1	Anc_2.185	408	0				-1.96253	2.36414	1.13553	-0.0656945		-0.297439	0.503544	0.477608	-0.0100486		1365.19	1110.85	1406.65	1994.2	1434.31	1861.82	1401.76
CAGL0F02277g		YFR002W	NIC96	Linker nucleoporin component of the nuclear pore complex (NPC); also part of the NPC nuclear basket; contributes to nucleocytoplasmic transport and NPC biogenesis; forms stable associations with three FG-nucleoporins (Nsp1p, Nup57p, and Nup49p)	2-to-1	Anc_8.094	841	0.005				-1.96238	1.26919	-0.329067	0.831014		-0.347294	0.289509	-0.144674	0.142289		987.604	776.313	1225.04	1497.28	1341.44	1136.13	1175.17
CAGL0B03861g		YJR011C		Putative protein of unknown function; GFP-fusion protein expression is induced in response to the DNA-damaging agent MMS	1-to-1	Anc_5.150	295	0				-1.95716	0.395879	-0.208552	-0.0423755		-0.262896	0.0765844	-0.0807248	-0.00853813		1770.01	1475.15	2332.12	2459.27	2178.98	1915.36	2079.66
CAGL0G01188g		YLR350W	ORM2	Protein of unknown function; evolutionarily conserved, required for resistance to agents that induce unfolded protein response; Orm1p and Orm2p together control membrane biogenesis by coordinating lipid homeostasis with protein quality control; protein abundance increases in response to DNA replication stress; ORM2 has a paralog, ORM1, that arose from the whole genome duplication	2-to-2	Anc_4.182	219	0				-1.95169	-0.214648	-0.25281	1.98652		-0.427383	-0.0695167	-0.138654	0.412106		642.805	477.996	533.19	508.108	612.246	529.4	594.241
CAGL0C03872g	TIR3	YIL011W	TIR3	Cell wall mannoprotein; member of Srp1p/Tip1p family of serine-alanine-rich proteins; expressed under anaerobic conditions and required for anaerobic growth; TIR3 has a paralog, TIR2, that arose from the whole genome duplication	2-to-2	Anc_7.123b	249	0				-1.94542	-0.377039	-0.181694	1.08221		-0.634552	-0.06806	-0.113471	0.288944		300.108	193.311	3230.21	3081.36	435.107	386.64	749.954
CAGL0K04235g		YGR043C	NQM1	Transaldolase of unknown function; transcription is repressed by Mot1p and induced by alpha-factor and during diauxic shift; NQM1 has a paralog, TAL1, that arose from the whole genome duplication	2-to-2	Anc_4.188	333	0				-1.94351	0.188025	-0.83751	-0.818431		-0.384106	0.0757599	-0.551251	-0.220122		788.2	603.961	305.261	321.719	349.118	231.984	437.952
CAGL0K11066g					1-to-0	0	191	0.02				-1.94275	-0.298751	1.04896	0.628173		-1.01237	-0.24306	0.825044	0.469054		129.666	64.2795	83.0199	70.1478	106.627	190.346	104.703
CAGL0H07315g		YDR313C	PIB1	RING-type ubiquitin ligase of the endosomal and vacuolar membranes; binds phosphatidylinositol(3)-phosphate; contains a FYVE finger domain	1-to-1	Anc_5.339	279	0				-1.94118	0.152871	-0.998937	0.708453		-0.514214	0.0818673	-0.680896	0.156985		443.752	310.704	166.978	176.727	321.601	196.294	287.765
CAGL0F08635g		YGR003W	CUL3	Ubiquitin-protein ligase; forms a complex with Elc1p that polyubiquitylates monoubiquitylated RNA polymerase II to trigger its proteolysis; cullin family member with similarity to Cdc53p and human CUL3	1-to-1	Anc_4.138	758	0.015				-1.93952	-0.0603028	-0.357612	0.560401		-0.655525	-0.0260078	-0.227617	0.165397		280.891	178.322	272.565	267.695	381.794	315.26	308.044
CAGL0C03267g	FPS1	YLL043W	FPS1	Aquaglyceroporin, plasma membrane channel; involved in efflux of glycerol and xylitol, and in uptake of acetic acid and the trivalent metalloids arsenite and antimonite; role in mediating passive diffusion of glycerol is key factor in maintenance of redox balance; member of major intrinsic protein (MIP) family; phosphorylated by Hog1p MAPK under acetate stress; deletion improves xylose fermentati…	2-to-1	Anc_4.010	653	0				-1.93866	-1.54485	-0.567502	-0.686716		-0.504719	-0.720358	-0.286618	-0.115486		458.646	323.253	284.631	172.756	804.862	624.572	471.875
CAGL0H09768g		YER004W	FMP52	Protein of unknown function; localized to the mitochondrial outer membrane; induced by treatment with 8-methoxypsoralen and UVA irradiation	1-to-1	Anc_7.148	234	0				-1.93835	0.0638215	-0.986579	0.0601371		-0.307347	0.0143843	-0.406474	0.00983734		1239.46	1001.64	1406.65	1420.75	2039.67	1433.54	1526.37
CAGL0M03025g		YMR280C	CAT8	Zinc cluster transcriptional activator; necessary for derepression of a variety of genes under non-fermentative growth conditions, active after diauxic shift, binds carbon source responsive elements; relative distribution to the nucleus increases upon DNA replication stress	1-to-1	Anc_8.845	1255	0.01				-1.93833	-0.143273	-1.50909	0.27212		-0.503779	-0.113128	-1.52287	0.0531759		460.129	324.509	84.1452	77.799	130.704	47.5865	171.685
CAGL0C00209g	AWP7				1-to-0	0	424	0.48				-1.92809	-0.580818	-0.501622	-1.06661		-1.01631	-1.33815	-0.680043	-0.446696		126.891	62.7322	17.6917	6.99753	60.1927	41.6382	51.3154
CAGL0K03421g		YMR105C	PGM2	Phosphoglucomutase; catalyzes the conversion from glucose-1-phosphate to glucose-6-phosphate, which is a key step in hexose metabolism; functions as the acceptor for a Glc-phosphotransferase; protein abundance increases in response to DNA replication stress; PGM2 has a paralog, PGM1, that arose from the whole genome duplication	2-to-2	Anc_2.445	569	0				-1.92733	-0.204696	1.22681	-0.581426		-0.374534	-0.0658051	0.607199	-0.101452		814.692	628.416	542.256	518.078	598.487	862.505	641.826
CAGL0F01837g	SPT8	YLR055C	SPT8	Subunit of the SAGA transcriptional regulatory complex; not present in SAGA-like complex SLIK/SALSA; required for SAGA-mediated inhibition at some promoters	1-to-1	Anc_8.043	619	0.03				-1.92731	0.605251	-1.38629	-0.643903		-0.610126	0.214025	-0.987158	-0.835646		316.727	207.5	390.719	453.203	299.244	148.708	333.318
CAGL0B02970g	BMT5				1-to-0	0	630	0.02				-1.92448	0.859271	0.178391	0.44037		-0.477838	0.322841	0.0811939	0.0901905		501.955	360.43	325.953	407.7	1078.31	1070.7	560.86
CAGL0K02431g		YPR019W	MCM4	Essential helicase component of heterohexameric MCM2-7 complexes; MCM2-7 complexes bind pre-replication complexes on DNA and melt DNA prior to replication; forms an Mcm4p-6p-7p subcomplex; shows nuclear accumulation in G1; homolog of S. pombe Cdc21p	1-to-1	Anc_8.122	925	0.815				-1.91889	0.565193	1.36736	-0.106764		-0.405791	0.184389	0.70353	-0.023169		687.381	518.85	478.803	544.081	488.421	755.435	543.729
CAGL0C02387g		YER034W		Protein of unknown function; non-essential gene; expression induced upon calcium shortage; protein abundance increases in response to DNA replication stress	1-to-1	Anc_3.532	161	0				-1.91636	-0.310467	-0.585404	0.646205		-0.224653	-0.0635109	-0.228519	0.0913967		2392.02	2047.09	1996.92	1910.91	2514.33	1992.68	2290.07
CAGL0K08756g	AP5	YIR018W	YAP5	Basic leucine zipper (bZIP) iron-sensing transcription factor; involved in diauxic shift; YAP5 has a paralog, YAP7, that arose from the whole genome duplication	2-to-2	Anc_7.115	350	0				-1.91548	0.326581	0.052302	-0.15001		-0.71315	0.17488	0.0201615	-0.0282929		234.807	143.229	161.476	182.286	220.133	220.087	202.847
CAGL0M01078g		YDR338C		Putative protein of unknown function; member of the multi-drug and toxin extrusion (MATE) family of the multidrug/oligosaccharidyl-lipid/polysaccharide (MOP) exporter superfamily	1-to-1	Anc_5.390	696	0				-1.90861	0.0345266	-0.439569	0.136051		-0.722939	0.0255403	-0.300707	0.0372751		227.423	137.787	90.7092	92.3294	307.843	243.881	185.185
CAGL0F04961g	SMD2	YLR275W	SMD2	Core Sm protein Sm D2; part of heteroheptameric complex (with Smb1p, Smd1p, Smd3p, Sme1p, Smx3p, and Smx2p) that is part of the spliceosomal U1, U2, U4, and U5 snRNPs; homolog of human Sm D2	1-to-1	Anc_6.072	154	0.965				-1.90648	0.249759	0.179714	0		-2.22302	1.25485	0.506336	0		33.4811	7.17139	2.00048	4.77398	1.71979	5.94831	4.8656
CAGL0I09746g		YOR307C	SLY41	Protein involved in ER-to-Golgi transport	1-to-1	Anc_8.785	465	0				-1.90564	-0.842104	0.0847602	0.265854		-0.295288	-0.233767	0.0389226	0.0411206		1299.02	1058.59	834.387	709.572	909.769	880.35	995.341
CAGL0L03608g		YJL099W	CHS6	Member of the ChAPs (Chs5p-Arf1p-binding proteins) family; part of the exomer complex that mediates export of specific cargo proteins, including Chs3p, from the Golgi to the plasma membrane; CHS6 has a paralog, BCH2, that arose from the whole genome duplication	1-to-2	Anc_1.267	823	0				-1.90454	-0.988922	-1.99951	0.586847		-0.35008	-0.373918	-0.991284	0.105754		910.922	714.655	408.161	314.972	1012.96	481.813	722.162
CAGL0L08668g	HST2	YPL015C	HST2	Cytoplasmic NAD(+)-dependent protein deacetylase; member of the silencing information regulator 2 (Sir2) family of NAD(+)-dependent protein deacetylases; modulates nucleolar (rDNA) and telomeric silencing; possesses NAD(+)-dependent histone deacetylase activity in vitro; contains a nuclear export signal (NES); function regulated by its nuclear export	1-to-1	Anc_8.074	365	0				-1.90161	0.406391	-0.49787	0.992227		-0.40894	0.145145	-0.255421	0.307678		664.122	500.201	391.532	432.972	756.708	600.779	581.631
CAGL0I04466g		YAR014C	BUD14	Protein involved in bud-site selection; Bud14p-Glc7p complex is a cortical regulator of dynein; inhibitor of the actin assembly factor Bnr1p (formin); diploid mutants display a random budding pattern instead of the wild-type bipolar pattern; relative distribution to the nucleus increases upon DNA replication stress	1-to-1	Anc_3.180	768	0.015				-1.90148	2.16962	-0.139853	-0.400696		-0.607302	1.33538	-0.127513	-0.17408		310.852	204.05	73.9553	186.62	182.298	166.553	161.226
CAGL0E02123g		YOL114C		Putative protein of unknown function with similarity to human ICT1; has prokaryotic factors that may function in translation termination; YOL114C is not an essential gene	1-to-1	Anc_3.059	191	0				-1.89875	0.0311916	-0.113578	-0.220253		-0.276784	0.00614348	-0.0419721	-0.0406866		1479.08	1220.87	2235.35	2244.89	2240.89	2022.43	1949.48
CAGL0M08426g		YJL163C		Putative protein of unknown function	1-to-1	Anc_1.183	564	0				-1.8979	-0.22402	-0.0757748	-0.0607826		-0.420647	-0.0717677	-0.0538227	-0.0176856		625.485	467.294	548.007	521.413	397.272	368.795	514.474
CAGL0G00902g		YLR335W	NUP2	Nucleoporin involved in nucleocytoplasmic transport; binds to either the nucleoplasmic or cytoplasmic faces of the nuclear pore complex depending on Ran-GTP levels; also has a role in chromatin organization	1-to-1	Anc_4.164	723	0				-1.89755	-0.513935	-0.433013	-0.550331		-0.401675	-0.136706	-0.240754	-0.146972		685.108	518.612	908.03	825.939	574.41	463.968	709.622
CAGL0J11396g		YNL187W	SWT21	Protein involved in mRNA splicing; contains a consensus nuclear export signal (NES) sequence similar to the consensus sequence recognized by Crm1p; interacts genetically with Prp40p and Tgs1p; contains WD40 repeats	1-to-1	Anc_2.066	420	0				-1.89631	-0.386791	0.193962	1.26665		-0.337393	-0.14373	0.100666	0.219842		973.365	770.389	394.908	357.461	481.541	493.71	569.904
CAGL0F02717g	PDH1	YDR406W	PDR15	Plasma membrane ATP binding cassette (ABC) transporter; multidrug transporter and general stress response factor implicated in cellular detoxification; regulated by Pdr1p, Pdr3p and Pdr8p; promoter contains a PDR responsive element; PDR15 has a paralog, PDR5, that arose from the whole genome duplication	2-to-2	Anc_5.500	1543	0				-1.89468	-0.079406	0.501545	1.36242		-0.132953	-0.0115354	0.180392	0.167665		8512.9	7763.45	9966.01	9886.64	6364.95	6638.31	8143.25
CAGL0J10472g		YDR443C	SSN2	Subunit of the RNA polymerase II mediator complex; associates with core polymerase subunits to form the RNA polymerase II holoenzyme; required for stable association of Srb10p-Srb11p kinase; essential for transcriptional regulation	1-to-1	Anc_5.559	1346	0				-1.89064	0.502941	0.14412	-1.97351		-0.398309	0.19982	0.0755553	-0.41295		691.333	524.547	301.072	345.798	398.992	404.485	436.289
CAGL0G04565g		YDR488C	PAC11	Dynein intermediate chain, microtubule motor protein; required for intracellular transport and cell division; acts in cytoplasmic dynein pathway; forms complex with dynein light chain Dyn2p that promotes Dyn1p homodimerization and potentiates motor processivity; Dyn2p-Pac11p complex is also important for interaction of dynein motor complex with dynactin complex; forms cortical cytoplasmic microtu…	1-to-1	Anc_3.095	565	0.01				-1.8896	-0.4497	0.0652418	-0.0194752		-0.934047	-0.470011	0.0270519	-0.00639629		141.263	73.9356	56.326	40.665	53.3135	59.4831	75.1378
CAGL0H10362g		YDL110C	TMA17	Protein of unknown function that associates with ribosomes; heterozygous deletion demonstrated increases in chromosome instability in a rad9 deletion background; protein abundance is decreased upon intracellular iron depletion	1-to-1	Anc_2.328	150	0				-1.88929	0.73745	0.333861	0.372341		-0.670103	0.295234	0.21165	0.0994154		255.882	160.812	285.569	350.417	230.452	261.726	256.317
CAGL0M04917g		YMR232W	FUS2	Cytoplasmic protein localized to the shmoo tip; required for the alignment of parental nuclei before nuclear fusion during mating	1-to-1	Anc_8.762	587	0				-1.88754	-0.231934	1.00165	0.385268		-0.570085	-0.126347	0.614801	0.0948758		344.646	232.146	173.292	158.761	256.249	380.692	248.278
CAGL0F08965g		YHR039C	MSC7	Protein of unknown function; green fluorescent protein (GFP)-fusion protein localizes to the endoplasmic reticulum; msc7 mutants are defective in directing meiotic recombination events to homologous chromatids	1-to-1	Anc_5.305	640	0.005				-1.88246	-0.744597	0.119242	-1.08294		-0.504589	-0.29753	0.0787228	-0.405477		431.893	304.425	352.148	286.523	98.0281	107.07	246.122
CAGL0H05137g		YPL061W	ALD6	Cytosolic aldehyde dehydrogenase; activated by Mg2+ and utilizes NADP+ as the preferred coenzyme; required for conversion of acetaldehyde to acetate; constitutively expressed; locates to the mitochondrial outer surface upon oxidative stress	1-to-1	Anc_8.525	498	0				-1.88229	0.365808	1.01784	-0.407586		-0.47928	0.144405	0.544621	-0.0767228		476.666	341.93	311.699	344.514	440.266	612.676	402.923
CAGL0F06325g		YMR053C	STB2	Protein that interacts with Sin3p in a two-hybrid assay; part of a large protein complex with Sin3p and Stb1p; STB2 has a paralog, STB6, that arose from the whole genome duplication	2-to-2	Anc_2.616	895	0				-1.8815	-0.149938	-0.994557	1.54317		-0.472533	-0.101985	-0.742261	0.347282		489.467	352.758	111.152	103.566	251.089	148.708	239.05
CAGL0H06853g	ADH6				1-to-0	0	361	0				-1.87332	-1.15669	0.158305	-0.628863		-0.571012	-0.571698	0.0891919	-0.137273		338.35	227.758	242.12	162.904	287.205	297.415	286.547
CAGL0K04543g		YGR063C	SPT4	Component of the universally conserved Spt4/5 complex (DSIF complex); the complex has multiple roles in concert with RNA polymerases I and II, including regulation of transcription elongation, RNA processing, quality control, and transcription-coupled DNA repair; Spt4p also localizes to kinetochores and heterochromatin and affects chromosome dynamics and silencing; required for transcription thro…	1-to-1	Anc_4.210	103	0.025				-1.87233	0.0944188	1.2603	-2.21368		-1.36836	0.206024	1.02549	-1.41153		72.1816	27.9581	12.5655	14.4944	89.4291	184.398	43.2874
CAGL0F01287g	GAS5	YOL030W	GAS5	1,3-beta-glucanosyltransferase; has similarity to Gas1p; localizes to the cell wall	1-to-1	Anc_7.114	481	0				-1.86588	-1.10777	0.265001	-0.0283561		-0.364782	-0.310357	0.124431	-0.00450755		801.936	622.773	833.951	672.533	880.533	904.143	838.189
CAGL0H03641g		YNL010W		Putative protein of unknown function; similar to phosphoserine phosphatases; green fluorescent protein (GFP)-fusion protein localizes to the cytoplasm and nucleus; homozygous diploid mutant shows an increase in glycogen accumulation	1-to-1	Anc_1.395	242	0.005				-1.8651	0.600108	-0.703961	1.01865		-1.02459	0.566344	-1.99221	0.322956		117.215	57.6174	47.0111	69.6125	15.4781	5.94831	44.0184
CAGL0J02288g	BAR1	YIL015W	BAR1	Aspartyl protease; secreted into the periplasmic space of mating type a cell; helps cells find mating partners; cleaves and inactivates alpha factor allowing cells to recover from alpha-factor-induced cell cycle arrest	1-to-1	Anc_7.182	542	0				-1.86423	1.11467	-0.198375	0.317752		-0.319706	0.250279	-0.0795646	0.060076		1048.34	839.965	1307	1554.6	1855.65	1635.79	1364.87
CAGL0A01826g	HXT5	YHR096C	HXT5	Hexose transporter with moderate affinity for glucose; induced in the presence of non-fermentable carbon sources, induced by a decrease in growth rate, contains an extended N-terminal domain relative to other HXTs; HXT5 has a paralog, HXT3, that arose from the whole genome duplication	2-to-2	Anc_5.396	589	0				-1.86345	-0.665811	0.226932	0.806047		-0.309451	-0.217716	0.110394	0.170894		1120.85	904.472	546.883	470.279	710.274	725.694	757.919
CAGL0J00803g		YJL042W	MHP1	Microtubule-associated protein involved in microtubule organization; involved in assembly and stabilization of microtubules; overproduction results in cell cycle arrest at G2 phase; similar to Drosophila protein MAP and to mammalian MAP4 proteins	1-to-1	Anc_5.259	1315	0				-1.86306	0.161696	-0.364164	-2.5202		-0.246102	0.0354865	-0.146563	-0.29784		1828.87	1542.05	1521.05	1558.93	2001.84	1683.37	1772.5
CAGL0M10109g		YKL090W	CUE2	Protein of unknown function; has two CUE domains that bind ubiquitin, which may facilitate intramolecular monoubiquitination	1-to-1	Anc_2.494	464	0.45				-1.86169	-2.01531	-0.877912	-0.449223		-1.08227	-2.03286	-0.83983	-0.243968		106.274	50.1914	83.0825	20.3029	134.144	77.328	105.804
CAGL0J03828g	MKK1	YOR231W	MKK1	MAPKK involved in the protein kinase C signaling pathway; involved in control of cell integrity; upon activation by Bck1p phosphorylates downstream target, Slt2p; functionally redundant with Mkk2p; MKK1 has a paralog, MKK2, that arose from the whole genome duplication	1-to-2	Anc_8.652	468	0.035				-1.85951	-0.567163	-1.20715	-1.02979		-1.17274	-2.2629	-2.64096	-1.06361		92.4296	40.9998	8.18939	1.70628	27.5167	5.94831	27.5139
CAGL0D01430g		YPR068C	HOS1	Class I histone deacetylase (HDAC) family member; deacetylates Smc3p on lysine residues at anaphase onset; has sequence similarity to Hda1p, Rpd3p, Hos2p, and Hos3p; interacts with the Tup1p-Ssn6p corepressor complex	1-to-1	Anc_3.362	446	0.01				-1.85627	0.931587	0.885413	-1.3833		-0.523771	0.549853	0.64774	-0.455885		390.857	271.861	114.84	168.119	141.023	220.087	184.984
CAGL0E03850g			SDH2-B		2-to-1	Anc_4.013	257	0				-1.85616	0.27097	-0.188142	-0.781897		-0.574365	0.127479	-0.145568	-0.222262		328.459	220.587	214.552	234.372	247.65	220.087	259.388
CAGL0H06699g		YIL155C	GUT2	Mitochondrial glycerol-3-phosphate dehydrogenase; expression is repressed by both glucose and cAMP and derepressed by non-fermentable carbon sources in a Snf1p, Rsf1p, Hap2/3/4/5 complex dependent manner	1-to-1	Anc_5.711	651	0.005				-1.85608	0.0142764	0.0164244	0.235296		-0.668386	0.00887855	0.000657863	0.0767552		248.085	156.097	127.28	128.066	388.673	374.743	230.665
CAGL0M04147g		YNL321W	VNX1	Calcium/H+ antiporter localized to the endoplasmic reticulum membrane; member of the calcium exchanger (CAX) family; potential Cdc28p substrate	1-to-1	Anc_3.019	980	0.015				-1.85045	-0.580867	-1.33938	0.228309		-0.341858	-0.229746	-0.758075	0.0461265		898.847	709.213	352.647	300.732	588.169	333.105	571.272
CAGL0M13827g	FKS3	YMR306W	FKS3	Protein involved in spore wall assembly; has similarity to 1,3-beta-D-glucan synthase catalytic subunits Fks1p and Gsc2p; the authentic, non-tagged protein is detected in highly purified mitochondria in high-throughput studies	1-to-1	Anc_5.014	1841	0				-1.85016	-0.844453	0.662555	0.193664		-0.41823	-0.387203	0.340312	0.0357272		599.738	448.81	268.565	205.348	553.773	666.211	446.801
CAGL0J02750g		YER048C	CAJ1	Nuclear type II J heat shock protein of the E. coli dnaJ family; contains a leucine zipper-like motif, binds to non-native substrates for presentation to Ssa3p, may function during protein translocation, assembly and disassembly	2-to-1	Anc_7.217	383	0				-1.84935	-0.297311	0.709166	-1.36265		-0.28488	-0.0691607	0.336892	-0.263788		1311.8	1076.74	1311.44	1250.05	794.543	945.781	1109.8
CAGL0J08481g		YDR506C	GMC1	Protein involved in meiotic progression; mutants are delayed in meiotic nuclear division and are defective in synaptonemal complex assembly; possible membrane-localized protein	1-to-1	Anc_1.054	584	0				-1.84892	-0.125522	-0.140835	0.829726		-0.445963	-0.056765	-0.0906512	0.152165		528.142	387.706	248.811	239.211	421.349	380.692	381.142
CAGL0K02519g					1-to-0	0	215	0				-1.84847	0.573834	-0.619292	0.493288		-0.300836	0.144582	-0.266272	0.0784909		1168.22	948.337	959.481	1060.62	1561.57	1213.46	1205.15
CAGL0M01254g	STE12				2-to-1	Anc_5.379	599	0				-1.84302	-0.796661	-0.673337	0.922241		-0.353951	-0.405116	-0.38047	0.158651		830.261	649.628	217.615	164.338	550.333	404.485	463.28
CAGL0J07634g	SPO72	YNL242W	ATG2	Peripheral membrane protein required for autophagic vesicle formation; also required for vesicle formation during pexophagy and the cytoplasm-to-vaucole targeting (Cvt) pathway; involved in Atg9p cycling between the phagophore assembly site and mitochondria; essential for cell cycle progression from G2/M to G1 under nitrogen starvation; forms cytoplasmic foci upon DNA replication stress	1-to-1	Anc_2.001	1588	0.03				-1.84286	0.384945	0.102559	0.152258		-0.590749	0.151777	0.071809	0.0565723		307.141	203.941	311.7	346.279	51.5937	59.4831	170.304
CAGL0B04587g		YNL108C		Putative protein of unknown function; similar to prokaryotic phosphotransfer enzymes; null mutant shows alterations in glucose metabolism; GFP-fusion protein localizes to the cytoplasm and nucleus; YNL108C has a paralog, TFC7, that arose from the whole genome duplication	2-to-2	Anc_2.169	262	0				-1.83977	-0.939018	-0.14291	0.229128		-0.239017	-0.191389	-0.0506222	0.0322826		1895.26	1605.89	2110.44	1848.25	2872.05	2569.67	2256.38
CAGL0M05995g		YKR046C	PET10	Protein of unknown function that co-purifies with lipid particles; expression pattern suggests a role in respiratory growth; computational analysis of large-scale protein-protein interaction data suggests a role in ATP/ADP exchange	1-to-1	Anc_1.236	316	0.005				-1.83947	-0.262658	0.440365	1.76206		-0.750035	-0.214573	0.34597	0.593847		197.679	117.538	81.6446	70.3614	115.226	148.708	122.974
CAGL0K05401g		YPR037C	ERV2	Flavin-linked sulfhydryl oxidase localized to the ER lumen; involved in disulfide bond formation within the endoplasmic reticulum (ER)	1-to-1	Anc_7.456	208	0				-1.8383	0.304751	0.338219	0.241571		-0.441501	0.170317	0.20933	0.0644636		532.184	391.883	148.41	167.007	252.809	285.519	271.294
CAGL0M03663g		YNL294C	RIM21	pH sensor molecule, component of the RIM101 pathway; has a role in cell wall construction and alkaline pH response; is glycosylated and phosphorylated; interacts with Dfg16p and Rim9p to form a pH-sensing complex; localization to the plasma membrane is dependent on Dfg16p and Rim9p; has similarity to A. nidulans PalH	1-to-1	Anc_3.063	540	0.025				-1.83661	-0.00216437	2.14124	1.78532		-0.811953	-0.00209176	1.67925	0.644458		170.989	97.3972	55.8888	55.8078	73.951	237.932	89.073
CAGL0E01749g	YPS4				1-to-0	0	483	0				-1.83232	-0.0213465	0.738047	-0.667412		-0.445336	-0.00742832	0.48894	-0.128962		519.759	381.718	439.295	437.039	202.935	279.571	359.174
CAGL0E05962g		YPL222W	FMP40	Putative protein of unknown function; proposed to be involved in responding to environmental stresses; the authentic, non-tagged protein is detected in highly purified mitochondria in high-throughput studies	1-to-1	Anc_6.242	649	0				-1.83032	0.688897	-0.486638	-0.374304		-0.272027	0.213497	-0.247892	-0.0746861		1414.51	1171.44	537.691	623.45	775.626	618.624	838.682
CAGL0I10472g		YGR132C	PHB1	Subunit of the prohibitin complex (Phb1p-Phb2p); prohibitin is a 1.2 MDa ring-shaped inner mitochondrial membrane chaperone that stabilizes newly synthesized proteins; determinant of replicative life span; involved in mitochondrial segregation; prohibitin deficiency induces a mitochondrial unfolded protein response (mtUPR)	1-to-1	Anc_3.494	289	0				-1.82851	0.157728	-0.464338	0.941464		-0.358391	0.0519634	-0.26133	0.202273		796.035	620.934	490.43	508.417	552.053	440.175	599.556
CAGL0J02860g		YER051W	JHD1	JmjC domain family histone demethylase specific for H3-K36; similar to proteins found in human, mouse, drosophila, X. laevis, C. elegans, and S. pombe	1-to-1	Anc_7.224	404	0				-1.82831	0.538314	-0.160214	-0.381895		-0.300313	0.13003	-0.0627121	-0.0647568		1144.7	929.581	1091.26	1194.19	1969.16	1754.75	1349.9
CAGL0G01166g		YLR348C	DIC1	Mitochondrial dicarboxylate carrier; integral membrane protein, catalyzes a dicarboxylate-phosphate exchange across the inner mitochondrial membrane, transports cytoplasmic dicarboxylates into the mitochondrial matrix	1-to-1	Anc_1.123	296	0				-1.82793	-0.337218	0.0990803	0.0951277		-0.277695	-0.0869747	0.0449802	0.0151892		1349.71	1113.39	973.422	916.472	1124.74	1088.54	1139.02
CAGL0D01958g		YKL141W	SDH3	Subunit of succinate dehydrogenase and of TIM22 translocase; functions as \ cytochrome b subunit of succinate dehydrogenase, which couples oxidation of succinate to transfer of electrons to ubiquinone as part of the TCA cycle and the mitochondrial respiratory chain; also required for mitochondrial inner membrane protein import as part of the TIM22 complex; SDH3 has a paralog, SHH3, that arose fro…	1-to-2	Anc_2.423	182	0.005				-1.8258	0.403058	-0.95449	3.69268		-0.466142	0.32875	-0.854857	0.543109		472.229	341.846	67.5787	84.8738	158.221	89.2246	171.557
CAGL0G05357g		YNL200C		NADHX epimerase; catalyzes isomerization of (R)- and (S)-NADHX; homologous to AIBP in mammals and the N- terminal domain of YjeF in E.coli; enzyme is widespread in eukaryotes, prokaryotes and archaea; the authentic, non-tagged protein is detected in highly purified mitochondria in high-throughput studies	1-to-1	Anc_2.049	247	0.005				-1.82463	-0.117731	0.089211	0.231146		-0.609497	-0.0802947	0.0439239	0.0639847		284.054	186.176	109.776	103.833	364.596	362.847	224.857
CAGL0M03641g		YNL293W	MSB3	Rab GTPase-activating protein; regulates endocytosis via inactivation of Vps21p at endosomes and vacuole fusion via inactivation of Ypt7p at vacuoles; also acts on Ypt52p and Sec4p; required for proper actin organization; also localizes to plasma membrane and sites of polarized growth; relocalizes from bud neck to cytoplasm upon DNA replication stress; similar to the TBC-domain Tre2 oncogene; MSB…	1-to-2	Anc_3.064	722	0.085				-1.82328	0.346754	1.0544	-1.50943		-1.20248	0.67213	2.71909	-0.916261		85.2431	37.0406	12.753	20.3209	1.71979	17.8449	12.3192
CAGL0K00693g		YJL187C	SWE1	Protein kinase that regulates the G2/M transition; regulates the G2/M transition by inhibition of Cdc28p kinase activity; localizes to the nucleus and to the daughter side of the mother-bud neck; phosphorylates conserved tyrosine residue in N-terminus of Hsp90 in cell-cycle associated manner, thus modulating the ability of Hsp90 to chaperone a selected clientele; homolog of S. pombe Wee1p; potent…	1-to-1	Anc_1.149	877	0				-1.82229	-1.3085	-2.72632	-1.8816		-0.544186	-0.789609	-2.10539	-0.46349		350.126	240.109	171.604	99.2729	282.046	65.4314	256.856
CAGL0F04851g		YPR155C	NCA2	Protein that regulates expression of Fo-F1 ATP synthase subunits; involved in the regulation of mitochondrial expression of subunits 6 (Atp6p) and 8 (Atp8p) of the Fo-F1 ATP synthase; functions with Nca3p	1-to-1	Anc_3.502	593	0				-1.82121	1.65232	0.947452	1.5466		-0.385053	0.514484	0.582057	0.426194		683.428	523.336	472.552	675.032	257.969	374.743	436.753
CAGL0M11704g	AHP1	YLR109W	AHP1	Thiol-specific peroxiredoxin; reduces hydroperoxides to protect against oxidative damage; function in vivo requires covalent conjugation to Urm1p	1-to-1	Anc_8.300	176	0				-1.81656	0.199523	0.0576493	1.39937		-0.255183	0.0509224	0.0262428	0.205871		1595.99	1337.25	956.355	990.714	1152.26	1100.44	1207.07
CAGL0H03619g		YNL011C		Putative protein of unknown function; YNL011C is not an essential gene	1-to-1	Anc_1.394	481	0.05				-1.81636	1.23935	1.10879	0.918547		-0.636412	0.510825	0.66972	0.252046		259.88	167.183	245.934	350.423	266.568	410.433	257.316
CAGL0B00550g		YCL050C	APA1	AP4A phosphorylase; bifunctional diadenosine 5',5'''-P1,P4-tetraphosphate phosphorylase and ADP sulfurylase involved in catabolism of bis(5'-nucleosidyl) tetraphosphates; catalyzes phosphorolysis of dinucleoside oligophosphates, cleaving substrates' alpha/beta-anhydride bond and introducing Pi into the beta-position of the corresponding NDP formed; protein abundance increases under DNA replicatio…	1-to-2	Anc_1.017	319	0				-1.81423	0.0741539	0.825025	2.67349		-0.590912	0.029725	0.577986	0.609961		297.403	197.453	313.825	320.358	165.1	243.881	248.844
CAGL0H05335g		YPL072W	UBP16	Deubiquitinating enzyme anchored to the outer mitochondrial membrane; probably not important for general mitochondrial functioning, but may perform a more specialized function at mitochondria	1-to-1	Anc_8.540	484	0				-1.81216	1.4864	-0.515765	-0.218931		-0.43615	0.3872	-0.263521	-0.0570652		528.995	390.982	796.317	1041.46	768.747	606.728	686.71
CAGL0B04059g		YJR019C	TES1	Peroxisomal acyl-CoA thioesterase; likely to be involved in fatty acid oxidation rather than fatty acid synthesis; conserved protein also found in human peroxisomes; TES1 mRNA levels increase during growth on fatty acids	1-to-1	Anc_5.133	347	0				-1.80669	0.878179	0.388534	0.383949		-0.416827	0.235549	0.196169	0.106635		574.442	430.298	778.311	916.348	607.086	660.262	647.466
CAGL0K08052g		YPR093C	ASR1	Ubiquitin ligase that modifies and regulates RNA Pol II; involved in a putative alcohol-responsive signaling pathway; accumulates in the nucleus under alcohol stress; contains a Ring/PHD finger domain similar to the mammalian rA9 protein	1-to-1	Anc_3.405	306	0.015				-1.80512	0.161183	-0.599455	-0.973681		-0.713417	0.0988737	-0.677093	-0.938415		208.378	127.085	126.655	135.64	89.4291	59.4831	133.143
CAGL0J06622g		YML107C	PML39	Protein required for nuclear retention of unspliced pre-mRNAs; required along with Mlp1p and Pml1p; anchored to nuclear pore complex via Mlp1p and Mlp2p; found with the subset of nuclear pores farthest from the nucleolus; may interact with ribosomes	1-to-1	Anc_8.828	332	0.005				-1.79538	0.102073	0.443361	0.493068		-0.50922	0.0624811	0.278771	0.182643		385.135	270.596	128.844	134.546	245.93	291.467	230.23
CAGL0M13915g		YMR310C		Putative methyltransferase; predicted to be involved in ribosome biogenesis; green fluorescent protein (GFP)-fusion protein localizes to the nucleus; not an essential gene; YMR310C has a paralog, YGR283C, that arose from the whole genome duplication	1-to-2	Anc_5.007	368	0.09				-1.7953	0.443088	0.527324	0.969727		-0.470923	0.194136	0.367834	0.304802		447.209	322.662	243.559	278.64	171.979	220.087	265.581
CAGL0M08822g	HSP78	YDR258C	HSP78	Oligomeric mitochondrial matrix chaperone; cooperates with Ssc1p in mitochondrial thermotolerance after heat shock; able to prevent the aggregation of misfolded proteins as well as resolubilize protein aggregates	1-to-1	Anc_5.618	788	0				-1.79353	1.09113	0.031511	0.202905		-0.262439	0.307006	0.0130942	0.0332726		1460.01	1217.18	665.784	823.666	785.944	749.487	914.17
CAGL0H08305g					2-to-1	Anc_3.287	320	0				-1.7933	0.704765	0.378892	0.813411		-0.487955	0.296011	0.250097	0.163634		416.783	297.181	256.874	315.376	202.935	237.932	279.037
CAGL0G10219g	AWP12				1-to-0	0	1771	0.9				-1.79057	0.0307052	-0.151062	-0.748303		-2.87913	0.24694	-0.785748	-0.420531		19.3502	2.63017	1.43785	1.70628	5.15937	5.94831	5.23599
CAGL0D01056g		YDL054C	MCH1	Protein with similarity to mammalian monocarboxylate permeases; monocarboxylate permeases are involved in transport of monocarboxylic acids across the plasma membrane but mutant is not deficient in monocarboxylate transport	1-to-1	Anc_4.229	490	0				-1.78859	0.0101371	-0.288873	0.299188		-0.244378	0.00253506	-0.120567	0.0468398		1693.16	1429.33	1031.18	1033	1649.28	1415.7	1422.69
CAGL0J07898g		YNL255C	GIS2	Translational activator for mRNAs with internal ribosome entry sites; associates with polysomes and binds to a specific subset of mRNAs; localizes to RNA processing bodies (P bodies) and to stress granules; may have a role in translation regulation under stress conditions; ortholog of human ZNF9/CNBP, a gene involved in myotonic dystrophy type 2	1-to-1	Anc_1.105	156	0.025				-1.78786	-0.124803	-0.799024	0.908827		-0.483123	-0.0869964	-0.98636	0.359019		422.155	302.021	105.525	99.3502	75.6708	41.6382	149.941
CAGL0A01243g	GIT1		GIT1		1-to-0	Anc_5.530	532	0				-1.786	-0.655922	-0.52554	1.05637		-0.292525	-0.205842	-0.255932	0.190965		1149.09	938.199	602.769	522.62	918.368	725.694	860.017
CAGL0G01342g		YNL054W	VAC7	Integral vacuolar membrane protein; involved in vacuole inheritance and morphology; activates Fab1p kinase activity under basal conditions and also after hyperosmotic shock	1-to-1	Anc_2.255	1077	0.03				-1.78595	-1.14757	0.219374	0.966971		-0.642667	-0.326404	0.215766	0.386913		246.729	158.037	805.194	642.16	46.4344	59.4831	209.726
CAGL0K01771g					2-to-1	Anc_3.176	663	0				-1.78283	-0.153837	-0.614043	0.549392		-0.288645	-0.0517286	-0.335305	0.0926291		1177.15	963.701	483.928	466.884	613.965	463.968	704.562
CAGL0K09218g		YCR061W		Protein of unknown function; green fluorescent protein (GFP)-fusion protein localizes to the cytoplasm in a punctate pattern; induced by treatment with 8-methoxypsoralen and UVA irradiation	1-to-1	Anc_6.329	589	0.02				-1.78226	0.449493	1.13332	0.723181		-0.516607	0.207977	0.818189	0.227947		369.171	258.056	215.74	249.194	139.303	243.881	223.035
CAGL0K00451g		YKL206C	ADD66	Protein involved in 20S proteasome assembly; forms a heterodimer with Pba1p that binds to proteasome precursors; interaction with Pba1p-Add66p may affect function of the mature proteasome and its role in maintaining respiratory metabolism; similar to human PAC2 constituent of the PAC1-PAC2 complex involved in proteasome assembly	1-to-1	Anc_1.522	269	0.01				-1.78027	1.52045	0.786602	-0.104754		-0.600885	0.936893	0.520126	-0.0365307		277.505	182.973	89.2092	170.782	202.935	285.519	171.269
CAGL0M05027g		YMR237W	BCH1	Member of the ChAPs family (Chs5p-Arf1p-binding proteins); members include Bch1p, Bch2p, Bud7p, and Chs6p; ChAPs family proteins form the exomer complex with Chs5p to mediate export of specific cargo proteins from the Golgi to the plasma membrane; may interact with ribosomes; protein abundance increases and forms cytoplasmic foci in response to DNA replication stress; BCH1 has a paralog, BUD7, th…	1-to-2	Anc_8.772	743	0				-1.77776	-0.14196	-1.64818	3.28009		-0.604185	-0.0832197	-1.33163	0.578488		273.921	180.197	147.536	139.266	223.573	89.2246	208.28
CAGL0M13717g		YMR300C	ADE4	Phosphoribosylpyrophosphate amidotransferase (PRPPAT); catalyzes first step of the 'de novo' purine nucleotide biosynthetic pathway; also known as amidophosphoribosyltransferase	1-to-1	Anc_5.021	514	0				-1.77753	0.129953	0.383387	1.78413		-0.711804	0.0587172	0.223105	0.318157		202.898	123.881	239.495	249.443	326.76	368.795	251.344
CAGL0K03157g	DUR31	YHL016C	DUR3	Plasma membrane transporter for both urea and polyamines; expression is highly sensitive to nitrogen catabolite repression and induced by allophanate, the last intermediate of the allantoin degradative pathway	1-to-1	Anc_2.551	725	0.01				-1.77689	1.02053	-0.421768	0.354552		-0.548547	0.398386	-0.265317	0.0907731		327.65	224.017	290.257	382.569	392.112	315.26	334.094
CAGL0I10054g		YGR143W	SKN1	Protein involved in sphingolipid biosynthesis; type II membrane protein; SKN1 has a paralog, KRE6, that arose from the whole genome duplication	2-to-2	Anc_3.508	744	0				-1.77676	0.642798	1.16884	0.0629422		-0.333732	0.173046	0.507149	0.0106347		865.296	686.596	788.625	889.125	1186.66	1576.3	932.08
CAGL0I03872g		YDL138W	RGT2	Plasma membrane high glucose sensor that regulates glucose transport; contains 12 predicted transmembrane segments and a long C-terminal tail required for induction of hexose transporters; RGT2 has a paralog, SNF3, that arose from the whole genome duplication	2-to-2	Anc_7.309	763	0				-1.77422	1.30424	0.542503	-0.599061		-0.553887	0.701096	0.390537	-0.174238		320.769	218.502	129.905	211.192	154.781	202.243	186.143
CAGL0K08844g		YHL021C	AIM17	Putative protein of unknown function; the authentic, non-tagged protein is detected in highly purified mitochondria in high-throughput studies; null mutant displays reduced frequency of mitochondrial genome loss	1-to-1	Anc_7.110	509	0				-1.77072	-0.584601	1.86882	0.485845		-0.526594	-0.285832	1.7892	0.188318		351.348	243.903	227.555	186.656	39.5552	142.759	146.783
CAGL0G04147g		YDR305C	HNT2	Dinucleoside triphosphate hydrolase; has similarity to the tumor suppressor FHIT and belongs to the histidine triad (HIT) superfamily of nucleotide-binding proteins	1-to-1	Anc_5.326	191	0.005				-1.76807	0.538269	0.053741	-0.923567		-0.449585	0.27991	0.0202325	-0.224912		473.891	347.008	164.79	200.074	170.259	172.501	236.904
CAGL0E03982g		YHL035C	VMR1	Vacuolar membrane protein; involved in multiple drug resistance and metal sensitivity; ATP-binding cassette (ABC) family member involved in drug transport; potential Cdc28p substrate; induced under respiratory conditions; VMR1 has a paralog, YBT1, that arose from the whole genome duplication	2-to-2	Anc_4.006	1660	0.005				-1.76555	0.37209	-1.36833	-0.161238		-0.400304	0.126995	-0.842554	-0.0327929		592.813	449.173	438.606	478.965	452.305	243.881	489.938
CAGL0C05027g		YAR035W	YAT1	Outer mitochondrial carnitine acetyltransferase; minor ethanol-inducible enzyme involved in transport of activated acyl groups from the cytoplasm into the mitochondrial matrix; phosphorylated	2-to-1	Anc_3.176	747	0				-1.76416	-0.0550537	-0.233416	0.671249		-0.260201	-0.0147381	-0.108965	0.114903		1433.39	1196.84	856.205	847.502	1050.79	916.04	1088.48
CAGL0G06006g		YHR138C		Protein of unknown function; similar to Pbi2p; double null mutant lacking Pbi2p and Yhr138cp exhibits highly fragmented vacuoles; protein abundance increases in response to DNA replication stress	1-to-1	Anc_2.100	111	0.285				-1.75958	-0.732829	-0.757931	0.492125		-1.47465	-0.894119	-1.1866	0.227085		56.4786	20.3222	47.8865	25.7666	46.4344	23.7932	50.0778
CAGL0J00561g		YHR029C	YHI9	Protein of unknown function; null mutant is defective in unfolded protein response; possibly involved in a membrane regulation metabolic pathway; member of the PhzF superfamily, though most likely not involved in phenazine production	1-to-1	Anc_5.273	294	0				-1.75951	-0.180971	-0.203039	-0.0250294		-0.406651	-0.080127	-0.193412	-0.00711615		570.624	430.463	262.375	248.2	147.902	130.863	280.812
CAGL0I10901g		YOR195W	SLK19	Kinetochore-associated protein required for chromosome segregation; required for normal segregation of chromosomes in meiosis and mitosis; component of the FEAR regulatory network, which promotes Cdc14p release from the nucleolus during anaphase; potential Cdc28p substrate	1-to-1	Anc_8.604	817	0.025				-1.75925	-1.24121	-1.58253	-0.0366952		-0.564802	-0.586568	-1.17988	-0.0113587		303.997	205.517	266.939	177.762	271.727	118.966	280.417
CAGL0I10200g	PWP3				1-to-0	0	7565.33	0.785				-1.75837	-0.0804186	0.643126	-0.0923495		-0.417083	-0.0303282	0.345661	-0.0128916		542.209	406.081	367.526	359.881	455.745	553.193	449.496
CAGL0F00209g					1-to-0	0	541	0.005				-1.75723	-1.23748	1.30346	0.225876		-0.523614	-0.499585	0.922469	0.0993208		349.642	243.22	365.651	258.628	142.743	267.674	263.278
CAGL0G06710g					1-to-0	0	84	0				-1.75507	0.237995	0.429644	1.16735		-0.278946	0.0799017	0.215967	0.204682		1222.17	1007.3	463.987	490.409	620.845	684.056	706.111
CAGL0E02409g		YOL007C	CSI2	Protein of unknown function; green fluorescent protein (GFP)- fusion protein localizes to the mother side of the bud neck and the vacuole; YOL007C is not an essential gene	1-to-1	Anc_6.033	358	0				-1.75427	0.614217	0.315708	-0.000122731		-0.352637	0.181794	0.152548	-2.81478e-05		753.076	589.772	611.396	693.503	753.268	791.125	702.593
CAGL0H10186g		YBR058C	UBP14	Ubiquitin-specific protease; specifically disassembles unanchored ubiquitin chains; involved in fructose-1,6-bisphosphatase (Fbp1p) degradation; similar to human isopeptidase T	1-to-1	Anc_3.270	779	0				-1.75263	1.56737	-0.46954	-0.246342		-0.299994	0.378024	-0.205674	-0.0288608		1046.29	849.856	998.364	1297.43	1399.91	1136.13	1135.05
CAGL0K12100g		YDR044W	HEM13	Coproporphyrinogen III oxidase; an oxygen requiring enzyme that catalyzes the sixth step in the heme biosynthetic pathway; transcription is repressed by oxygen and heme (via Rox1p and Hap1p)	1-to-1	Anc_3.282	328	0.635				-1.75121	0.0307052	0.649722	-0.236956		-1.40393	0.24694	1.93352	-0.277893		60.7368	22.9524	1.43785	1.70628	1.71979	11.8966	5.31554
CAGL0K00715g	RTA1	YGR213C	RTA1	Protein involved in 7-aminocholesterol resistance; has seven potential membrane-spanning regions; expression is induced under both low-heme and low-oxygen conditions; member of the fungal lipid-translocating exporter (LTE) family of protein; RTA1 has a paralog, YLR046C, that arose from the whole genome duplication	1-to-2	Anc_5.118	340	0				-1.75053	0.765089	0.515181	-2.14389		-0.554212	0.350524	0.329726	-0.697819		311.794	212.341	208.675	266.066	232.172	285.519	247.201
CAGL0B03883g					1-to-0	Anc_5.149	307	0				-1.74662	1.43145	-1.13563	1.34216		-0.313584	0.448662	-0.543171	0.230852		947.592	762.471	477.364	651.494	1057.67	684.056	782.121
CAGL0L00869g		YIL042C	PKP1	Mitochondrial protein kinase; involved in negative regulation of pyruvate dehydrogenase complex activity by phosphorylating the ser-133 residue of the Pda1p subunit; acts in concert with kinase Pkp2p and phosphatases Ptc5p and Ptc6p	1-to-1	Anc_7.222	420	0				-1.74648	0.482019	-0.0768693	0.0213735		-0.360828	0.159516	-0.0445335	0.00361107		712.345	554.716	466.738	521.305	626.004	576.986	592.625
CAGL0M10043g		YDR444W		Putative hydrolase acting on ester bonds	1-to-1	Anc_5.560	686	0				-1.74613	0.783581	-0.569676	-1.08555		-0.41331	0.21553	-0.28624	-0.22605		543.979	408.473	732.301	850.297	820.34	636.469	688.793
CAGL0G05329g		YDR073W	SNF11	Subunit of the SWI/SNF chromatin remodeling complex; involved in transcriptional regulation; interacts with a highly conserved 40-residue sequence of Snf2p; relocates to the cytosol under hypoxic conditions	1-to-1	Anc_8.194	96	0.035				-1.74006	1.27426	-0.184351	-0.293238		-0.759742	2.50875	-0.235723	-1.35361		172.956	102.148	4.81362	27.3956	79.1104	71.3797	40.3844
CAGL0H08107g		YOR032C	HMS1	bHLH protein with similarity to myc-family transcription factors; overexpression confers hyperfilamentous growth and suppresses the pseudohyphal filamentation defect of a diploid mep1 mep2 homozygous null mutant	1-to-1	Anc_5.624	339	0.005				-1.73916	1.42925	-0.18281	0.660826		-0.625478	1.1612	-0.132413	0.14258		245.857	159.366	47.4488	106.116	294.084	261.726	150.82
CAGL0L04048g		YNL121C	TOM70	Component of the TOM (translocase of outer membrane) complex; involved in the recognition and initial import steps for all mitochondrially directed proteins; acts as a receptor for incoming precursor proteins; TOM70 has a paralog, TOM71, that arose from the whole genome duplication	2-to-2	Anc_2.152	588	0.025				-1.73903	0.342829	-0.305514	-0.196307		-0.915229	0.215385	-0.285732	-0.142741		124.294	65.908	115.84	134.492	142.743	118.966	127.142
CAGL0L05258g		YKL086W	SRX1	Sulfiredoxin; contributes to oxidative stress resistance by reducing cysteine-sulfinic acid groups in the peroxiredoxin Tsa1p, which is formed upon exposure to oxidants; conserved in higher eukaryotes; protein abundance increases in response to DNA replication stress	1-to-1	Anc_2.642	139	0				-1.73796	-0.276748	0.468248	1.20907		-0.371898	-0.138323	0.360258	0.347792		663.683	512.871	207.362	188.403	123.825	160.604	257.335
CAGL0C03223g		YLL041C	SDH2	Iron-sulfur protein subunit of succinate dehydrogenase; the complex couples the oxidation of succinate to the transfer of electrons to ubiquinone as part of the TCA cycle and the mitochondrial respiratory chain; other members are Sdh1p, Sdh3p, and Sdh4p	2-to-1	Anc_4.013	254	0				-1.73756	1.09553	-0.103193	0.374603		-0.231091	0.199216	-0.0490146	0.067474		1792.22	1526.95	2849.56	3271.5	1000.92	910.091	1722.62
CAGL0M09251g		YJR084W		Protein that forms a complex with Thp3p; may have a role in transcription elongation and/or mRNA splicing; identified as a COP9 signalosome component but phenotype and interactions suggest it may not be involved with the signalosome	1-to-1	Anc_7.452	450	0.005				-1.73671	-0.308719	0.845512	0.123085		-0.75122	-0.161397	0.551145	0.0582163		175.814	104.451	190.546	170.378	211.534	303.364	192.078
CAGL0J11044g		YDR307W	PMT7	Putative protein mannosyltransferase similar to Pmt1p; has a potential role in protein O-glycosylation	1-to-1	Anc_5.328	737	0.015				-1.73468	0.454184	0.180068	0.738823		-0.541148	0.298276	0.11101	0.218932		320.095	219.977	103.024	126.687	206.375	220.087	189.507
CAGL0K05005g		YNL219C	ALG9	Mannosyltransferase, involved in N-linked glycosylation; catalyzes both the transfer of seventh mannose residue on B-arm and ninth mannose residue on the C-arm from Dol-P-Man to lipid-linked oligosaccharides; mutation of the human ortholog causes type 1 congenital disorders of glycosylation	1-to-1	Anc_2.024	559	0.005				-1.73337	0.409293	1.28205	0.486358		-0.47282	0.250167	0.713227	0.288489		412.849	297.48	120.654	143.5	355.997	559.141	260.771
CAGL0G06952g	PHM3	YJL012C	VTC4	Vacuolar membrane polyphosphate polymerase; subunit of the vacuolar transporter chaperone (VTC) complex involved in synthesis and transfer of polyP to the vacuole; regulates membrane trafficking; role in non-autophagic vacuolar fusion; protein abundance increases in response to DNA replication stress	1-to-1	Anc_5.161	718	0				-1.73044	-0.0447867	-0.858108	-0.886879		-0.351913	-0.0198814	-0.84898	-0.504624		734.579	575.575	255.623	252.125	123.825	71.3797	285.419
CAGL0D06688g	ALD4	YOR374W	ALD4	Mitochondrial aldehyde dehydrogenase; required for growth on ethanol and conversion of acetaldehyde to acetate; phosphorylated; activity is K+ dependent; utilizes NADP+ or NAD+ equally as coenzymes; expression is glucose repressed; can substitute for cytosolic NADP-dependent aldehyde dehydrogenase when directed to the cytosol	1-to-1	Anc_7.006	525	0.005				-1.73037	0.459171	0.0291781	0.42027		-0.338298	0.15426	0.0110688	0.0901789		795.45	629.18	450.983	501.877	646.641	618.624	614.439
CAGL0L06710g		YBR147W	RTC2	Putative vacuolar membrane transporter for cationic amino acids; likely contributes to amino acid homeostasis by exporting cationic amino acids from the vacuole; positive regulation by Lys14p suggests that lysine may be the primary substrate; member of the PQ-loop family, with seven transmembrane domains; similar to mammalian PQLC2 vacuolar transporter; RTC2 has a paralog, YPQ1, that arose from t…	2-to-2	Anc_3.105	330	0.055				-1.72928	-0.0245183	0.715952	-0.0475364		-0.857638	-0.0179575	0.547416	-0.0580477		137.769	76.0285	93.835	92.6742	125.545	184.398	117.518
CAGL0D02508g		YNL326C	PFA3	Palmitoyltransferase for Vac8p; required for vacuolar membrane fusion; contains an Asp-His-His-Cys-cysteine rich (DHHC-CRD) domain; autoacylates; required for vacuolar integrity under stress conditions	1-to-1	Anc_3.012	334	0.155				-1.72657	0.0168594	-0.822737	1.40042		-0.664097	0.00910013	-0.657197	1.26297		217.137	137.032	168.603	169.67	206.375	130.863	196.224
CAGL0I07161g		YOR141C	ARP8	Nuclear actin-related protein involved in chromatin remodeling; component of chromatin-remodeling enzyme complexes; has mRNA binding activity	1-to-1	Anc_5.477	834	0.02				-1.72342	1.42319	1.11667	0.815561		-0.396634	0.393796	0.563092	0.232314		573.947	435.986	673.099	884.349	560.652	785.177	600.548
CAGL0M11792g		YAL031C	GIP4	Cytoplasmic protein that regulates protein phosphatase 1 Glc7p; protein overexpression relocalizes Glc7p from the nucleus and prevents chromosome segregation; potential Cdc28p substrate	1-to-1	Anc_7.061	898	0.04				-1.72254	0.106741	-0.861822	-1.43941		-0.3781	0.0435226	-0.527238	-0.387153		630.265	484.958	300.76	309.971	435.107	291.467	435.291
CAGL0D04510g		YPR117W		Putative protein of unknown function	1-to-1	Anc_3.443	2481	0.005				-1.7211	-0.117826	0.64922	0.87662		-0.315001	-0.0252324	0.331083	0.150989		909.566	731.155	1684.4	1655.2	572.69	684.056	957.341
CAGL0L02519g					1-to-0	0	534	0				-1.71947	0.827264	-1.29634	1.10812		-0.429863	0.383565	-0.743388	0.250039		488.003	362.26	200.861	262.036	560.652	321.209	380.193
CAGL0D03344g		YLR024C	UBR2	Cytoplasmic ubiquitin-protein ligase (E3); required for ubiquitylation of Rpn4p; mediates formation of a Mub1p-Ubr2p-Rad6p complex	1-to-1	Anc_5.191	1788	0.01				-1.71827	0.528674	2.0876	3.78735		-0.331555	0.203655	1.05954	0.657493		816.328	648.719	322.203	371.052	445.426	880.35	489.316
CAGL0L01177g	FRDS1	YEL047C	FRD1	Soluble fumarate reductase; required with isoenzyme Osm1p for anaerobic growth; may interact with ribosomes, based on co-purification experiments; authentic, non-tagged protein is detected in purified mitochondria in high-throughput studies; similar to Arxula adeninovorans fumarate reductase; protein abundance increases in response to DNA replication stress; FRD1 has a paralog, OSM1, that arose f…	2-to-2	Anc_1.490	466	0				-1.71731	0.491083	-1.62681	-0.900333		-0.425959	0.208569	-0.993686	-0.263867		495.45	368.785	259.125	299.43	478.102	231.984	394.466
CAGL0A01474g		YGL028C	SCW11	Cell wall protein with similarity to glucanases; may play a role in conjugation during mating based on its regulation by Ste12p	2-to-1	Anc_4.089	574	0.07				-1.71716	-0.656629	0.79368	1.41143		-0.303008	-0.284789	0.390539	0.385369		980.417	794.687	293.132	240.621	662.12	820.867	575.18
CAGL0I08261g		YER022W	SRB4	Subunit of the RNA polymerase II mediator complex; associates with core polymerase subunits to form the RNA polymerase II holoenzyme; essential for transcriptional regulation; homozygosity of the human MED17 L371P mutation is associated with infantile cerebral and cerebellar atrophy with poor myelination	1-to-1	Anc_7.503	677	0.265				-1.715	0.72484	-0.352372	-0.913382		-0.655535	0.388128	-0.269039	-0.330203		219.365	139.262	148.911	194.878	232.172	190.346	196.472
CAGL0M10769g		YNR030W	ALG12	Alpha-1,6-mannosyltransferase localized to the ER; responsible for the addition of the alpha-1,6 mannose to dolichol-linked Man7GlcNAc2, acts in the dolichol pathway for N-glycosylation	1-to-1	Anc_6.338	563	0				-1.71494	-0.873417	-1.13276	1.94516		-0.294807	-0.292292	-0.654545	0.343271		1034.9	843.634	529.439	432.342	536.575	327.157	664.939
CAGL0C04939g		YJR107W		Putative lipase	1-to-1	Anc_7.497	371	0				-1.7145	0.511441	-1.22377	0.247583		-0.441374	0.179706	-0.671103	0.0598461		460.855	339.389	401.659	454.94	644.922	386.64	492.39
CAGL0G05313g		YDR072C	IPT1	Inositolphosphotransferase; involved in synthesis of mannose-(inositol-P)2-ceramide (M(IP)2C), the most abundant sphingolipid; can mutate to resistance to the antifungals syringomycin E and DmAMP1 and to K. lactis zymocin	1-to-1	Anc_8.193	518	0				-1.71193	-2.44333	-1.73487	2.91737		-0.308486	-1.19995	-1.35896	0.441601		938.636	757.938	285.943	124.468	244.21	95.1729	403.193
CAGL0E01793g	YPS6				1-to-0	0	517	0				-1.71169	-0.341662	0.127787	0.200142		-0.406981	-0.101281	0.061149	0.0468891		537.906	405.689	672.664	627.061	698.235	690.004	632.172
CAGL0F03113g		YDR425W	SNX41	Sorting nexin; involved in the retrieval of late-Golgi SNAREs from the post-Golgi endosome to the trans-Golgi network; interacts with Snx4p	1-to-1	Anc_5.533	648	0				-1.70775	-0.497568	0.505645	1.18003		-0.355904	-0.177777	0.29306	0.227104		698.341	545.67	437.231	386.54	337.079	398.537	468.637
CAGL0G02453g		YKR093W	PTR2	Integral membrane peptide transporter; mediates transport of di- and tri-peptides; conserved protein that contains 12 transmembrane domains; PTR2 expression is regulated by the N-end rule pathway via repression by Cup9p	1-to-1	Anc_5.698	598	0.015				-1.70431	0.365121	0.442775	0.438868		-0.641906	0.138208	0.298825	0.184725		225.113	144.267	343.395	377.919	190.897	231.984	245.281
CAGL0M00462g		YJR134C	SGM1	Protein of unknown function; required for wild-type growth rate on galactose and mannose; localizes to COPI coated vesicles and the Golgi apparatus	1-to-1	Anc_4.364	612	0.265				-1.7043	-0.43989	0.0305467	2.07136		-0.69191	-0.685564	0.00169485	0.423875		196.386	121.57	29.6322	18.4242	159.941	160.604	97.6362
CAGL0M10934g		YNR033W	ABZ1	Para-aminobenzoate (PABA) synthase; has similarity to Escherichia coli PABA synthase components PabA and PabB; required for the synthesis of para-aminobenzoic acid, an important intermediate for folate and ubiquinone Q biosynthesis; protein abundance increases in response to DNA replication stress	1-to-1	Anc_6.344	774	0				-1.70341	-0.0700074	-0.203925	1.07124		-0.277457	-0.0177271	-0.0832084	0.146555		1157.62	955.091	1001.8	989.569	1736.99	1528.72	1262.94
CAGL0J02904g		YER054C	GIP2	Putative regulatory subunit of protein phosphatase Glc7p; involved in glycogen metabolism; contains a conserved motif (GVNK motif) that is also found in Gac1p, Pig1p, and Pig2p; GIP2 has a paralog, PIG2, that arose from the whole genome duplication	2-to-2	Anc_7.230	544	0				-1.70258	-0.183524	-0.622952	0.251897		-0.204207	-0.0470756	-0.293145	0.0372882		2253.06	1955.69	975.358	944.045	1061.11	814.918	1326.07
CAGL0I05984g		YJL147C		Mitochondrial protein of unknown function; homozygous diploid deletion strain has a sporulation defect characterized by elevated dityrosine in the soluble fraction; expression induced by calcium shortage; YJL147W is a non-essential gene	1-to-1	Anc_1.203	401	0				-1.69964	-0.0164663	-0.496727	1.09319		-0.551883	-0.00828147	-0.303535	0.220573		296.028	201.929	195.923	194.801	426.508	333.105	291.372
CAGL0M06699g		YIL084C	SDS3	Component of the Rpd3L histone deacetylase complex; required for its structural integrity and catalytic activity, involved in transcriptional silencing and required for sporulation; relocalizes to the cytosol in response to hypoxia; cells defective in SDS3 display pleiotropic phenotypes	1-to-1	Anc_2.301	363	0.005				-1.69848	1.47771	1.30391	0.0980194		-0.499871	0.724116	0.753182	0.039679		356.173	251.875	155.475	256.827	304.403	493.71	256.403
CAGL0K04257g	RME1	YGR044C	RME1	Zinc finger protein involved in control of meiosis; prevents meiosis by repressing IME1 expression and promotes mitosis by activating CLN2 expression; directly repressed by a1-alpha2 regulator; mediates cell type control of sporulation; relocalizes from nucleus to cytoplasm upon DNA replication stress	1-to-1	Anc_4.189	548	0				-1.69509	-0.107318	0.447209	1.23035		-0.385073	-0.0244171	0.257311	0.250618		587.727	450.046	1383.77	1360.55	345.678	398.537	655.095
CAGL0J07656g	SLA2	YNL243W	SLA2	Adaptor protein that links actin to clathrin and endocytosis; involved in membrane cytoskeleton assembly and cell polarization; present in the actin cortical patch of the emerging bud tip; dimer in vivo	1-to-1	Anc_1.119	953	0.15				-1.69372	0.612221	-0.187306	0.417159		-0.667455	0.190282	-0.483238	0.208859		207.048	130.361	538.442	614.355	18.9177	17.8449	128.241
CAGL0M12122g		YAL036C	RBG1	Member of the DRG family of GTP-binding proteins; associates with translating ribosomes; interacts with Tma46p, Ygr250cp, Gir2p and Yap1p via two-hybrid	1-to-1	Anc_7.049	370	0				-1.69253	-0.832445	1.08578	0.521211		-0.484112	-0.487122	0.649069	0.112513		375.828	268.694	167.978	119.843	278.606	422.33	260.062
CAGL0D01276g		YPR075C	OPY2	Integral membrane protein that acts as a membrane anchor for Ste50p; involved in the signaling branch of the high-osmolarity glycerol (HOG) pathway and as a regulator of the filamentous growth pathway; overproduction blocks cell cycle arrest in the presence of mating pheromone; relocalizes from vacuole to plasma membrane upon DNA replication stress	1-to-1	Anc_3.373	444	0.005				-1.69248	-0.141722	-0.0291047	-0.792774		-0.399522	-0.0593218	-0.0360945	-0.145854		544.832	413.042	294.195	282.344	235.611	226.036	335.504
CAGL0H01771g		YJR062C	NTA1	Amidase; removes the amide group from N-terminal asparagine and glutamine residues to generate proteins with N-terminal aspartate and glutamate residues that are targets of ubiquitin-mediated degradation	1-to-1	Anc_1.510	405	0.04				-1.69226	0.637637	-0.496841	0.274326		-0.532795	0.559632	-0.477308	0.0655251		313.43	216.647	53.8254	79.3329	128.984	95.1729	129.585
CAGL0I09922g		YOR320C	GNT1	N-acetylglucosaminyltransferase; capable of modification of N-linked glycans in the Golgi apparatus	1-to-1	Anc_8.798	502	0				-1.69198	0.321301	-0.0635848	-0.451454		-0.664359	0.132992	-0.0663974	-0.0787621		208.378	131.48	281.818	309.032	194.336	184.398	225.143
CAGL0A02024g		YOL025W	LAG2	Protein that negatively regulates the SCF E3-ubiquitin ligase; regulates by interacting with and preventing neddyation of the cullin subunit, Cdc53p; longevity determinant that is preferentially expressed in young cells; similar to mammalian Cand1	1-to-1	Anc_1.362	691	0.02				-1.68617	-0.640617	0.519191	-1.49999		-0.484605	-0.193234	0.294358	-0.437963		372.226	266.027	663.16	580.028	368.035	434.227	449.543
CAGL0H02277g					1-to-0	0	166	0				-1.68567	-0.385581	0.255636	-0.292703		-0.426369	-0.153884	0.126916	-0.0709683		475.839	354.087	337.268	303.146	643.202	666.211	469.095
CAGL0M13695g		YMR299C	DYN3	Dynein light intermediate chain (LIC); localizes with dynein, null mutant is defective in nuclear migration	1-to-1	Anc_5.022	316	0				-1.68483	-0.149279	1.56564	0.0516818		-0.997575	-0.092905	1.4614	0.011234		100.577	50.3732	131.594	123.387	49.8739	142.759	87.0703
CAGL0G08602g		YIL119C	RPI1	Transcription factor, allelic differences between S288C and Sigma1278b; mediates fermentation stress tolerance by modulating cell wall integrity; overexpression suppresses heat shock sensitivity of wild-type RAS2 overexpression and also suppresses cell lysis defect of mpk1 mutation; allele from S288c can confer fMAPK pathway independent transcription of FLO11; S288C and Sigma1278b alleles differ …	1-to-1	Anc_2.244	931	0.01				-1.68194	0.419835	-0.681528	1.44299		-0.354942	0.117113	-0.59991	0.326338		679.915	531.626	731.113	792.937	159.941	107.07	429.997
CAGL0L05500g		YJL122W	ALB1	Shuttling pre-60S factor; involved in the biogenesis of ribosomal large subunit; interacts directly with Arx1p; responsible for Tif6p recycling defects in absence of Rei1p	1-to-1	Anc_1.233	163	0.035				-1.68139	0.0307052	0.186339	1.06191		-1.17634	0.24694	0.294819	0.403126		75.568	33.4367	1.43785	1.70628	10.3187	17.8449	10.3887
CAGL0L00737g		YIL047C	SYG1	Plasma membrane protein of unknown function; truncation and overexpression suppresses lethality of G-alpha protein deficiency	1-to-1	Anc_7.233	912	0				-1.67992	0.955955	-0.664148	-0.428296		-0.363333	0.334018	-0.382326	-0.15586		647.261	503.159	383.968	483.999	517.657	380.692	504.823
CAGL0E01567g	RBX1	YOL133W	HRT1	RING-H2 domain core subunit of multiple ubiquitin ligase complexes; subunit of Skp1-Cullin-F-box (SCF) that tethers the Cdc34p (E2) and Cdc53p (cullin) SCF subunits, and is required for degradation of Gic2p, Far1p, Sic1p and Cln2p; subunit of the Rtt101p-Mms1p-Mms22p ubiquitin ligase that stabilizes replication forks after DNA lesions; subunit of the Cul3p-Elc1p-Ela1p ubiquitin ligase involved in…	1-to-1	Anc_3.028	103	0.27				-1.67914	0.0228612	-0.596934	-0.704287		-1.21395	0.0334385	-0.835092	-0.803418		71.4625	30.8065	26.5065	27.128	56.7531	35.6899	47.5488
CAGL0C04873g		YJR111C		Putative protein of unknown function; green fluorescent protein (GFP)-fusion protein localizes to the mitochondria	1-to-1	Anc_7.490	294	0.045				-1.67913	2.3394	-0.495307	2.62834		-0.118557	0.366337	-0.169044	0.31508		8327.77	7670.78	5454.93	7031.82	5725.18	4693.22	6383.16
CAGL0E01771g	YPS5				1-to-0	0	520	0.005				-1.67746	-0.659323	-0.202578	-1.54166		-0.352698	-0.288492	-0.155303	-0.821278		684.739	536.232	287.945	235.757	249.37	220.087	366.347
CAGL0J11770g	PLB1	YMR008C	PLB1	Phospholipase B (lysophospholipase) involved in lipid metabolism; required for efficient acyl chain remodeling of newly synthesized phosphatidylethanolamine-derived phosphatidylcholine; required for deacylation of phosphatidylcholine and phosphatidylethanolamine but not phosphatidylinositol; PLB1 has a paralog, PLB3, that arose from the whole genome duplication	2-to-2	Anc_6.042	660	0				-1.67455	1.27024	-2.74179	0.499388		-0.425658	0.527475	-2.16677	0.103577		470.899	350.584	240.307	346.379	266.568	59.4831	311.292
CAGL0A01650g			ECL1-B		2-to-1	Anc_4.079	119	0				-1.67432	-0.718839	0.706298	0.121727		-0.260035	-0.233651	0.391791	0.0202523		1278.32	1067.49	557.759	474.363	397.272	499.658	656.737
CAGL0J08371g		YNL279W	PRM1	Pheromone-regulated multispanning membrane protein; involved in membrane fusion during mating; predicted to have 5 transmembrane segments and a coiled coil domain; localizes to the shmoo tip; regulated by Ste12p	1-to-1	Anc_1.065	623	0				-1.67262	-0.825807	0.391303	0.855239		-0.248693	-0.191668	0.178513	0.160814		1402.83	1180.7	1375.2	1204.12	1030.15	1094.49	1257.26
CAGL0K03201g		YHL018W		Putative 4a-hydroxytetrahydrobiopterin dehydratase; green fluorescent protein (GFP)-fusion protein localizes to mitochondria and is induced in response to the DNA-damaging agent MMS	1-to-1	Anc_2.554	109	0.02				-1.67221	-1.34773	1.51566	0.415671		-0.374539	-0.550302	0.792898	0.0944283		603.475	465.492	361.774	247.047	440.266	725.694	458.076
CAGL0G01562g		YNL038W	GPI15	Protein involved in the synthesis of GlcNAc-PI; GlcNAc-PI is the first intermediate in the synthesis of glycosylphosphatidylinositol (GPI) anchors; homologous to the human PIG-H protein; GlcNAc-PI stands for N-acetylglucosaminyl phosphatidylinositol	1-to-1	Anc_2.281	242	0.35				-1.67054	-0.122049	-1.09956	1.57455		-0.335277	-0.0355633	-0.643746	0.279437		751.612	595.752	687.727	670.981	512.498	315.26	642.245
CAGL0A02299g					1-to-0	0	285	0.135				-1.67034	-0.277066	-0.270861	4.09897		-0.593734	-0.1264	-0.181116	1.08231		249.53	165.345	249.998	229.027	340.519	291.467	276.949
CAGL0G01386g		YNL047C	SLM2	Phosphoinositide PI4,5P(2) binding protein, forms a complex with Slm1p; acts downstream of Mss4p in a pathway regulating actin cytoskeleton organization in response to stress; phosphorylated by the TORC2 complex; SLM2 has a paralog, SLM1, that arose from the whole genome duplication	2-to-2	Anc_2.267	533	0				-1.665	-0.339483	0.501808	0.348812		-0.511976	-0.142711	0.273678	0.117054		326.886	229.233	299.697	271.47	431.668	499.658	348.399
CAGL0I08591g		YER158C		Protein of unknown function; potentially phosphorylated by Cdc28p; YER158C has a paralog, AFR1, that arose from the whole genome duplication	1-to-2	Anc_8.217	521	0				-1.65812	-1.04767	0.222779	0.3051		-0.332552	-0.328386	0.109477	0.0556867		752.096	597.263	628.339	500.426	668.999	684.056	681.236
CAGL0F09031g		YHR203C	RPS4B	Protein component of the small (40S) ribosomal subunit; homologous to mammalian ribosomal protein S4, no bacterial homolog; RPS4B has a paralog, RPS4A, that arose from the whole genome duplication	1-to-2	Anc_4.382	446	0.975				-1.65788	0.478919	-0.650154	-0.352788		-1.09377	0.382991	-1.42339	-0.830662		83.2127	38.988	68.6414	89.5113	24.0771	11.8966	51.6171
CAGL0L11990g		YER174C	GRX4	Glutathione-dependent oxidoreductase; hydroperoxide and superoxide-radical responsive; monothiol glutaredoxin subfamily member along with Grx3p and Grx5p; protects cells from oxidative damage; with Grx3p, binds to Aft1p in iron-replete conditions, promoting its dissociation from promoters; mutant has increased aneuploidy tolerance; transcription regulated by Yap5p; GRX4 has a paralog, GRX3, that …	2-to-2	Anc_8.240	243	0.07				-1.65732	1.07318	-0.549888	0.764968		-0.961542	0.867909	-0.84708	0.701934		103.785	53.2944	54.8257	100.058	46.4344	29.7415	64.1681
CAGL0J11748g	PLB2	YMR006C	PLB2	Phospholipase B (lysophospholipase) involved in lipid metabolism; displays transacylase activity in vitro; overproduction confers resistance to lysophosphatidylcholine	1-to-1	Anc_6.041	696	0				-1.65304	-0.510691	-0.640925	0.433058		-0.37924	-0.215759	-0.415374	0.0788959		574.729	441.876	303.574	261.405	359.436	261.726	397.298
CAGL0J02992g		YER063W	THO1	Conserved nuclear RNA-binding protein; specifically binds to transcribed chromatin in a THO- and RNA-dependent manner, genetically interacts with shuttling hnRNP NAB2; overproduction suppresses transcriptional defect caused by hpr1 mutation	1-to-1	Anc_7.244	231	0.05				-1.65107	0.00749302	-0.27447	-0.425712		-0.570815	0.00425146	-0.353885	-0.215326		262.197	176.52	152.787	153.238	70.5114	59.4831	141.359
CAGL0K10164g		YDR077W	SED1	Major stress-induced structural GPI-cell wall glycoprotein; associates with translating ribosomes, possible role in mitochondrial genome maintenance; ORF contains two distinct variable minisatellites; SED1 has a paralog, SPI1, that arose from the whole genome duplication	2-to-2	Anc_8.201	220	0.01				-1.64896	0.731597	-0.118692	-1.07549		-0.437626	0.634491	-0.0755472	-0.188416		432.333	319.212	53.3252	82.7814	450.585	410.433	218.194
CAGL0I07293g					1-to-0	0	2582	0.515				-1.64844	0.25164	-0.125333	0.256347		-0.342465	0.0988388	-0.0802319	0.0387918		700.118	552.178	320.452	343.175	438.547	398.537	461.654
CAGL0C01551g		YPL177C	CUP9	Homeodomain-containing transcriptional repressor; regulates expression of PTR2, which encodes a major peptide transporter; imported peptides activate ubiquitin-dependent proteolysis, resulting in degradation of Cup9p and de-repression of PTR2 transcription; CUP9 has a paralog, TOS8, that arose from the whole genome duplication; protein abundance increases in response to DNA replication stress	2-to-2	Anc_6.170	219	0.01				-1.64739	0.768536	1.0442	-1.7076		-0.689265	0.50242	0.525923	-0.704874		184.815	114.616	95.8984	135.848	570.971	779.229	216.299
CAGL0K02959g		YHR004C	NEM1	Probable catalytic subunit of Nem1p-Spo7p phosphatase holoenzyme; regulates nuclear growth by controlling phospholipid biosynthesis, required for normal nuclear envelope morphology and sporulation; homolog of the human protein Dullard	1-to-1	Anc_2.530	465	0.015				-1.64534	0.312996	-0.518337	0.716636		-0.606133	0.132178	-0.336605	0.38852		233.037	153.095	269.815	295.703	355.997	273.622	281.825
CAGL0J04862g		YJL047C	RTT101	Cullin subunit of a Roc1p-dependent E3 ubiquitin ligase complex; role in anaphase progression; implicated in Mms22-dependent DNA repair; involved with Mms1p in nonfunctional rRNA decay; modified by the ubiquitin-like protein, Rub1p	1-to-1	Anc_1.343	800	0				-1.64495	0.871816	0.0883599	0.780107		-0.37912	0.200517	0.044136	0.194521		569.223	437.679	1234.42	1418.49	302.683	303.364	596.914
CAGL0L12452g		YPL032C	SVL3	Protein of unknown function; mutant phenotype suggests a potential role in vacuolar function; green fluorescent protein (GFP)-fusion protein localizes to the cell periphery, cytoplasm, bud, and bud neck; relocalizes from bud neck to cytoplasm upon DNA replication stress; SVL3 has a paralog, PAM1, that arose from the whole genome duplication	2-to-2	Anc_8.484	894	0.025				-1.64262	-1.28297	0.213241	-1.04595		-0.347619	-0.32015	0.127444	-0.263744		674.39	529.989	1153.34	923.809	256.249	273.622	584.131
CAGL0C05379g	SSB1	YDL229W	SSB1	Cytoplasmic ATPase that is a ribosome-associated molecular chaperone; functions with J-protein partner Zuo1p; may be involved in folding of newly-made polypeptide chains; member of the HSP70 family; interacts with phosphatase subunit Reg1p; SSB1 has a paralog, SSB2, that arose from the whole genome duplication	2-to-2	Anc_2.041	614	0				-1.64255	1.08137	0.295641	-2.71117		-0.313918	0.271603	0.166327	-0.471199		828.708	666.657	923.596	1114.92	362.876	392.588	652.45
CAGL0I10769g	MCM1				2-to-1	Anc_2.608	253	0				-1.64107	-0.681427	0.106725	0.774936		-0.637399	-0.518686	0.0678249	0.217646		211.415	135.912	102.149	71.3008	92.8687	101.121	126.109
CAGL0K04631g		YGR067C		Putative protein of unknown function; contains a zinc finger motif similar to that of Adr1p	1-to-1	Anc_4.214	1014	0				-1.6386	-0.028493	-0.0746869	0.414079		-0.140777	-0.00464903	-0.0212942	0.0560507		4971.31	4509.13	5028.14	5011.97	4407.82	4009.16	4794.03
CAGL0J01727g					1-to-0	0	979	0				-1.6352	0.44585	0.0221115	0.0568383		-0.290401	0.125558	0.00795304	0.00986334		963.161	787.552	710.67	775.291	711.993	678.107	786.951
CAGL0G01276g		YNL050C		Putative protein of unknown function; YNL050c is not an essential gene	1-to-1	Anc_2.261	270.333	0				-1.63375	1.5404	-0.755472	0.626952		-0.442488	0.710887	-0.412302	0.168846		415.229	305.552	177.292	290.193	622.564	446.123	357.866
CAGL0K02695g		YHL006C	SHU1	Component of the Shu complex, which promotes error-free DNA repair; Shu complex mediates inhibition of Srs2p function	1-to-1	Anc_2.499	156	0.075				-1.63348	-0.55812	-0.747608	0.198583		-0.374346	-0.169383	-0.368868	0.0384082		575.187	443.731	647.905	576.132	894.291	654.314	693.319
CAGL0E02167g		YOL111C	MDY2	Protein involved in inserting tail-anchored proteins into ER membranes; forms a complex with Get4p; required for efficient mating; involved in shmoo formation and nuclear migration in the pre-zygote; associates with ribosomes	1-to-1	Anc_3.065	203	0.005				-1.63325	1.00487	-0.438643	-0.287466		-0.416779	0.428627	-0.233687	-0.0776234		465.896	349	235.869	317.468	662.12	535.348	417.476
CAGL0K11275g		YDR247W	VHS1	Cytoplasmic serine/threonine protein kinase; identified as a high-copy suppressor of the synthetic lethality of a sis2 sit4 double mutant, suggesting a role in G1/S phase progression; VHS1 has a paralog, SKS1, that arose from the whole genome duplication	2-to-2	Anc_8.477	526	0.04				-1.631	-0.303762	-0.907346	1.00906		-0.640809	-0.392318	-1.15543	0.407342		206.806	132.636	37.8214	28.8163	72.2312	35.6899	82.6689
CAGL0A02970g		YDR374C	PHO92	Posttranscriptional regulator of phosphate metabolism; regulates PHO4 mRNA stability by binding to PHO4's 3'UTR in phosphate-dependent manner; contains YTH (YT521-B Homology) domain and is a homolog of human YTHDF2	1-to-1	Anc_5.446	310	0.035				-1.62929	0.187564	0.489755	1.44251		-0.829167	0.0667675	0.383936	0.382874		130.016	73.1801	405.847	425.071	116.946	154.656	183.421
CAGL0M00880g	CAR2	YLR438W	CAR2	L-ornithine transaminase (OTAse); catalyzes the second step of arginine degradation, expression is dually-regulated by allophanate induction and a specific arginine induction process; not nitrogen catabolite repression sensitive; protein abundance increases in response to DNA replication stress	1-to-1	Anc_4.317	432	0.005				-1.62674	-0.850236	-2.07047	0.659767		-0.46192	-0.20743	-1.65334	0.138563		379.017	275.174	1189.1	1029.85	242.491	77.328	478.106
CAGL0K12034g	ENA1	YDR040C	ENA1	P-type ATPase sodium pump; involved in Na+ and Li+ efflux to allow salt tolerance	1-to-1	Anc_3.276	1088	0.015				-1.62657	0.299488	0.272464	0.159964		-0.503613	0.111384	0.125917	0.0409364		321.578	226.821	360.962	389.935	968.242	993.368	482.589
CAGL0C03333g		YLL051C	FRE6	Putative ferric reductase with similarity to Fre2p; expression induced by low iron levels	1-to-1	0	728	0				-1.62647	-1.2971	0.0778678	0.536898		-0.283322	-0.424056	0.0357921	0.0808185		1002.04	823.373	583.078	434.583	823.78	797.073	783.684
CAGL0M05137g					1-to-0	Anc_8.777	1352	0				-1.62218	0.0614769	-0.962845	-1.38021		-0.394506	0.0189891	-0.630306	-0.427272		511.325	388.99	581.578	589.283	359.436	226.036	474.579
CAGL0L03476g		YJL093C	TOK1	Outward-rectifier potassium channel of the plasma membrane; has two pore domains in tandem, each of which forms a functional channel permeable to potassium; carboxy tail functions to prevent inner gate closures; target of K1 toxin	1-to-1	Anc_1.273	797	0.005				-1.62203	-0.441901	-0.00629505	-0.0664471		-0.405906	-0.159408	-0.0133664	-0.0160045		483.547	364.963	425.039	380.577	373.195	356.899	424.882
CAGL0D02794g		YHL028W	WSC4	Endoplasmic reticulum (ER) membrane protein; involved in the translocation of soluble secretory proteins and insertion of membrane proteins into the ER membrane; may also have a role in the stress response but has only partial functional overlap with WSC1-3	1-to-1	Anc_4.020	451	0				-1.62126	-1.36234	0.813651	0.0193282		-0.33815	-0.392293	0.454757	0.00386863		693.39	548.51	795.316	605.965	380.074	499.658	594.012
CAGL0C02365g					1-to-0	0	61	0.025				-1.62053	0.155398	0.725517	-0.565788		-0.511889	0.0870549	0.426029	-0.188229		309.503	217.056	152.224	161.692	316.442	410.433	246.12
CAGL0H05005g		YLR380W	CSR1	Phosphatidylinositol transfer protein; has a potential role in regulating lipid and fatty acid metabolism under heme-depleted conditions; interacts specifically with thioredoxin peroxidase; may have a role in oxidative stress resistance; protein abundance increases in response to DNA replication stress	2-to-1	Anc_4.234	453	0.01				-1.61999	0.414106	0.85645	-1.38698		-0.630692	0.423217	0.968385	-0.630282		210.04	135.658	43.1355	57.841	36.1156	77.328	68.9092
CAGL0H01144g		YDR285W	ZIP1	Transverse filament protein of the synaptonemal complex; required for normal levels of meiotic recombination and pairing between homologous chromosome during meiosis; required for meiotic recombination between non-allelc sites; potential Cdc28p substrate	1-to-1	Anc_5.296	880.333	0.02				-1.61407	1.35005	0.0659206	0.852074		-0.463791	0.837206	0.0288823	0.214898		370.132	268.375	92.1471	164.629	89.4291	95.1729	145.024
CAGL0D05104g					1-to-0	0	268	0				-1.61257	-0.421253	-0.818193	1.40849		-0.372609	-0.163708	-0.464605	0.267747		565.08	436.459	359.087	320.566	548.613	380.692	481.052
CAGL0I09724g					1-to-0	0	541	0				-1.61102	0.217073	-0.00403763	0.346202		-0.241039	0.0605291	-0.000979196	0.0560128		1380.09	1167.74	746.805	778.804	1277.8	1195.61	1096.12
CAGL0K04147g		YGR038W	ORM1	Protein of unknown function; evolutionarily conserved, required for resistance to agents that induce unfolded protein response; Orm1p and Orm2p together control membrane biogenesis by coordinating lipid homeostasis with protein quality control; ORM1 has a paralog, ORM2, that arose from the whole genome duplication	2-to-2	Anc_4.182	216	0				-1.61064	0.342797	-0.992887	1.71331		-0.312315	0.14365	-0.73161	0.409037		803.05	646.735	273.253	301.862	259.688	154.656	384.816
CAGL0M12925g		YHR044C	DOG1	2-deoxyglucose-6-phosphate phosphatase; member of a family of low molecular weight phosphatases; confers 2-deoxyglucose resistance when overexpressed, in vivo substrate has not yet been identified; DOG1 has a paralog, DOG2, that arose from a single-locus duplication	1-to-1	Anc_5.290	247	0.01				-1.60989	1.42571	-0.0952975	1.79805		-0.35796	0.555429	-0.0682245	0.407274		609.712	475.738	273.691	402.218	361.156	333.105	392.067
CAGL0H10274g		YBR062C		Protein of unknown function that interacts with Msb2p; may play a role in activation of the filamentous growth pathway	1-to-1	Anc_3.279	227.667	0				-1.60988	0.648548	0.0156536	0.921872		-0.254373	0.13925	0.00850861	0.173788		1228.5	1029.92	1575.44	1735.09	1539.21	1445.44	1438.88
CAGL0A02816g		YDR368W	YPR1	NADPH-dependent aldo-keto reductase; reduces multiple substrates including 2-methylbutyraldehyde and D,L-glyceraldehyde, expression is induced by osmotic and oxidative stress; functionally redundant with other aldo-keto reductases; protein abundance increases in response to DNA replication stress; YPR1 has a paralog, GCY1, that arose from the whole genome duplication	2-to-2	Anc_5.434	311	0				-1.60987	-0.335377	0.388472	0.612062		-0.491467	-0.166445	0.270684	0.227941		329.77	234.566	212.365	189.224	168.54	202.243	227.684
CAGL0M02387g		YPL147W	PXA1	Subunit of a heterodimeric peroxisomal ABC transport complex; required for import of long-chain fatty acids into peroxisomes; similarity to human adrenoleukodystrophy transporter ABCD1 and ABCD2 and ALD-related proteins; mutations in ABCD1 cause X-linked adrenoleukodystrophy (X-ALD), a peroxisomal disorder; complex also includes Pxa2p	1-to-1	Anc_8.661	857	0				-1.60694	0.413913	0.191869	-1.08667		-0.508259	0.296548	0.142565	-0.30175		308.363	216.801	87.2711	107.187	104.907	118.966	141.334
CAGL0M03047g		YMR281W	GPI12	ER membrane protein involved in the second step of GPI anchor assembly; the second step is the de-N-acetylation of the N-acetylglucosaminylphosphatidylinositol intermediate; functional homolog of human PIG-Lp; GPI stands for glycosylphosphatidylinositol	1-to-1	Anc_8.846	296	0.935				-1.60658	-0.0634731	-0.262458	0		-3.0315	-0.438957	-1.10409	0		14.4363	1.76557	2.31307	1.70628	6.87916	5.94831	6.12435
CAGL0L06468g		YDR131C		F-box protein subunit of SCF ubiquitin ligase complex; substrate-specific adaptor subunit that recruits substrates to a core ubiquitination complex	1-to-1	Anc_8.298	548	0				-1.60421	0.676052	-0.41385	0.536826		-0.439108	0.443545	-0.331383	0.160386		405.904	299.391	97.5235	132.626	202.935	160.604	200.277
CAGL0H04455g		YMR163C	INP2	Peroxisome-specific receptor important for peroxisome inheritance; co-fractionates with peroxisome membranes and co-localizes with peroxisomes in vivo; physically interacts with the myosin V motor Myo2p; INP2 is not an essential gene	1-to-1	Anc_2.347	667	0.02				-1.60143	0.57183	-0.157289	1.15701		-0.611525	0.324912	-0.126126	0.357065		217.182	142.146	135.47	169.688	237.331	214.139	191.135
CAGL0F06941g	PYC1	YGL062W	PYC1	Pyruvate carboxylase isoform; cytoplasmic enzyme that converts pyruvate to oxaloacetate; differentially regulated than isoform Pyc2p; mutations in the human homolog are associated with lactic acidosis; PYC1 has a paralog, PYC2, that arose from the whole genome duplication	2-to-2	Anc_6.115	1181	0				-1.60121	0.300776	-0.213999	0.98879		-0.238397	0.0917343	-0.11192	0.193423		1394.07	1181.74	585.204	623.623	718.873	630.521	837.044
CAGL0J02552g					1-to-0	0	904	0				-1.60068	0.620925	0.0439832	0.828033		-0.245224	0.119959	0.0206123	0.139667		1311.34	1106.36	2307.86	2507.96	1558.13	1475.18	1676.91
CAGL0I00726g		YMR148W	OSW5	Protein of unknown function with possible role in spore wall assembly; predicted to contain an N-terminal transmembrane domain; osw5 null mutant spores exhibit increased spore wall permeability and sensitivity to beta-glucanase digestion	1-to-1	Anc_2.376	130	0.005				-1.60037	0.241668	0.530156	0.403006		-0.94357	0.192281	0.627207	0.205898		100.138	52.0661	74.5176	85.1414	34.3958	59.4831	63.5507
CAGL0G08668g		YIL123W	SIM1	Protein of the SUN family (Sim1p, Uth1p, Nca3p, Sun4p); may participate in DNA replication; promoter contains SCB regulation box at -300 bp indicating that expression may be cell cycle-regulated; SIM1 has a paralog, SUN4, that arose from the whole genome duplication	2-to-2	Anc_2.239	470	0.01				-1.59591	-0.436119	-0.962624	0.632248		-0.645894	-0.244262	-0.694855	0.196157		195.19	124.745	170.29	143.767	273.447	166.553	208.693
CAGL0L12892g		YKL051W	SFK1	Plasma membrane protein that may act to generate normal levels of PI4P; may act together with or upstream of Stt4p; at least partially mediates proper localization of Stt4p to the plasma membrane	2-to-1	Anc_2.589	330	0.04				-1.5881	-0.00128333	-0.688555	-0.114538		-0.426854	-0.000769213	-0.457525	-0.0236635		419.856	312.324	137.283	137.21	335.359	237.932	268.375
CAGL0L03003g	GCN3	YKR026C	GCN3	Alpha subunit of the translation initiation factor eIF2B; the guanine-nucleotide exchange factor for eIF2; activity subsequently regulated by phosphorylated eIF2; first identified as a positive regulator of GCN4 expression	1-to-1	Anc_1.263	306	0				-1.5873	-1.7608	0.679666	-0.480052		-0.570578	-0.763842	0.388206	-0.118798		242.407	163.224	335.769	197.743	354.277	446.123	306.65
CAGL0E01639g		YOL129W	VPS68	Vacuolar membrane protein of unknown function; involved in vacuolar protein sorting; also detected in the mitochondria	1-to-1	Anc_3.040	182	0.005				-1.58649	0.808627	-0.381564	-0.488134		-0.38289	0.317721	-0.217941	-0.123595		517.703	397.026	295.196	367.92	527.976	434.227	432.117
CAGL0B00770g	AUT4	YCL038C	ATG22	Vacuolar integral membrane protein required for efflux of amino acids; required for efflux of amino acids during autophagic body breakdown in the vacuole; null mutation causes a gradual loss of viability during starvation	1-to-1	Anc_1.035	542	0				-1.58397	0.0339697	-0.289796	0.859066		-0.572777	0.0165174	-0.220599	0.180412		239.676	161.14	208.3	210.698	239.051	202.243	228.526
CAGL0M10021g		YBR138C		Cytoplasmic protein of unknown function; potentially phosphorylated by Cdc28p; YBR138C is not an essential gene	1-to-1	Anc_3.131	504	0				-1.58182	-0.692624	-0.787299	0.168587		-0.298873	-0.242875	-0.39212	0.0351297		845.29	687.125	466.487	394.209	866.775	624.572	699.172
CAGL0J08316g		YNL277W	MET2	L-homoserine-O-acetyltransferase; catalyzes the conversion of homoserine to O-acetyl homoserine which is the first step of the methionine biosynthetic pathway	1-to-1	Anc_1.068	500	0				-1.58148	-0.478239	0.0179296	0.590575		-0.188239	-0.126227	0.00496778	0.125523		2281.67	2002.57	924.534	847.08	617.405	588.883	1092.06
CAGL0F08217g		YGR250C		Putative RNA binding protein; localizes to stress granules induced by glucose deprivation; interacts with Rbg1p in a two-hybrid assay; protein abundance increases in response to DNA replication stress	1-to-1	Anc_5.076	679	0.14				-1.58039	0.957605	-0.790283	0.924242		-0.284734	1.84728	-0.885915	0.3823		932.079	765.137	7.2518	26.0934	92.8687	53.5348	85.6228
CAGL0M04213g		YLR126C		Putative glutamine amidotransferase; has Aft1p-binding motif in the promoter; may be involved in copper and iron homeostasis; YLR126C is not an essential protein; relocalizes from nucleus to cytoplasmic foci upon DNA replication stress	1-to-1	Anc_8.320	256	0				-1.57999	1.04026	-0.321703	0.191772		-0.306835	0.281563	-0.220336	0.0418242		799.116	646.016	746.178	906.988	313.002	261.726	571.478
CAGL0I08745g		YGR170W	PSD2	Phosphatidylserine decarboxylase of the Golgi and vacuolar membranes; converts phosphatidylserine to phosphatidylethanolamine	1-to-1	Anc_5.174	1234	0				-1.57841	-0.45143	-1.42006	-1.08128		-0.228362	-0.105164	-0.601761	-0.175422		1481.28	1264.43	1321.5	1228.6	1876.29	1153.97	1542.89
CAGL0I01364g		YJR050W	ISY1	Member of the NineTeen Complex (NTC); NTC contains Prp19p and stabilizes U6 snRNA in catalytic forms of spliceosome containing U2, U5, and U6 snRNAs; interacts with Prp16p to modulate splicing fidelity; isy1 syf2 cells have defective spindles	1-to-1	Anc_1.486	204	0.01				-1.57802	-0.230266	-0.844493	0.692273		-0.742862	-0.131694	-0.643237	0.182785		148.342	88.6421	157.475	143.737	233.892	148.708	176.129
CAGL0K06479g		YDR466W	PKH3	Protein kinase with similarity to mammalian PDK1 and yeast Pkh1p/Phk2p; yeast Pkh1p and Pkh2p are two redundant upstream activators of Pkc1p; identified as a multicopy suppressor of a pkh1 pkh2 double mutant	1-to-1	Anc_5.591	992	0.01				-1.5766	1.73684	1.30512	-0.0422354		-0.581277	0.834602	0.685868	-0.00791635		231.07	154.441	154.287	275.151	450.585	690.004	252.319
CAGL0A00627g		YGL002W	ERP6	Member of the p24 family involved in ER to Golgi transport; similar to Emp24p and Erv25p; the authentic, non-tagged protein is detected in highly purified mitochondria in high-throughput studies; ERP6 has a paralog, ERP1, that arose from the whole genome duplication	2-to-2	Anc_4.124	218	0				-1.57596	-0.463828	-0.0316403	-1.01662		-0.44646	-0.192429	-0.039817	-0.226572		379.107	278.204	313.514	274.366	216.694	208.191	295.317
CAGL0B00308g		YCL063W	VAC17	Phosphoprotein involved in vacuole inheritance; degraded in late M phase of the cell cycle; acts as a vacuole-specific receptor for myosin Myo2p	1-to-1	Anc_1.004	431	0.01				-1.57504	0.200228	-0.907346	0.165615		-1.13996	0.619774	-1.15543	0.0907643		70.1958	31.853	5.93888	9.12588	72.2312	35.6899	31.111
CAGL0K13002g	AED2				1-to-0	0	938	0				-1.57042	-0.494952	0.638962	0.0737413		-0.394912	-0.201179	0.430908	0.014014		477.125	362.87	328.892	286.083	192.617	255.777	311.501
CAGL0H05951g		YPL107W		Putative protein of unknown function; green fluorescent protein (GFP)-fusion protein localizes to mitochondria; YPL107W is not an essential gene	1-to-1	Anc_8.591	229	0.025				-1.56801	-0.605653	0.137718	0.198866		-0.900574	-0.258363	0.101127	0.0739487		104.333	55.8882	301.323	251.917	79.1104	89.2246	135.486
CAGL0K07480g	PGM1	YKL127W	PGM1	Phosphoglucomutase, minor isoform; catalyzes the conversion from glucose-1-phosphate to glucose-6-phosphate, which is a key step in hexose metabolism; PGM1 has a paralog, PGM2, that arose from the whole genome duplication	2-to-2	Anc_2.445	568	0				-1.56763	0.347795	-0.0935719	-0.0543837		-0.387514	0.111931	-0.0706813	-0.0114145		493.267	377.076	508.247	549.249	321.601	297.415	432.008
CAGL0L07348g		YDL102W	POL3	Catalytic subunit of DNA polymerase delta; required for chromosomal DNA replication during mitosis and meiosis, intragenic recombination, repair of double strand DNA breaks, and DNA replication during nucleotide excision repair (NER)	1-to-1	Anc_2.351	1097	0.96				-1.56691	-0.267946	-0.540963	0.101882		-2.46909	-1.20175	-1.7158	0.584963		19.3502	3.49476	5.68884	2.4732	12.0385	5.94831	10.984
CAGL0M02783g		YPL127C	HHO1	Histone H1, linker histone with roles in meiosis and sporulation; decreasing levels early in sporulation may promote meiosis, and increasing levels during sporulation facilitate compaction of spore chromatin; binds to promoters and within genes in mature spores; may be recruited by Ume6p to promoter regions, contributing to transcriptional repression outside of meiosis; suppresses DNA repair invo…	1-to-1	Anc_8.629	230	0				-1.5658	-0.0438741	-0.523034	1.49615		-1.00815	-0.117335	-0.752067	0.353389		85.5933	42.5555	10.0024	9.22109	53.3135	35.6899	35.7377
CAGL0I09306g		YBR264C	YPT10	Rab family GTP-binding protein; contains the PEST signal sequence specific for proteolytic enzymes; may be involved in vesicular transport; overexpression leads to accumulation of Golgi-like cisternae with budding vesicles	1-to-1	Anc_1.338	207	0				-1.56406	-0.512982	-0.000472671	-0.117293		-0.434586	-0.264576	-0.00777411	-0.0260385		393.085	290.846	202.486	168.559	448.865	428.278	329.356
CAGL0K00429g		YJR072C	NPA3	Member of the conserved GPN-loop GTPase family; has a role in transport of RNA polymerase II to the nucleus; exhibits GTP-dependent binding to PolII; has ATPase activity; involved in sister chromatid cohesion; phosphorylated by the Pcl1p-Pho85p kinase complex; human homolog XAB1 interacts with human RNA polymerase II; protein abundance increases in response to DNA replication stress	1-to-1	Anc_1.523	383	0.82				-1.56269	-0.490491	-0.584987	0.581538		-0.626098	-0.668141	-0.978912	0.341639		198.092	128.349	37.2592	23.4478	39.5552	23.7932	66.3389
CAGL0M06765g		YNL032W	SIW14	Tyrosine phosphatase involved in actin organization and endocytosis; localized to the cytoplasm	1-to-1	Anc_2.296	281	0				-1.56267	0.951014	-0.266582	-0.145598		-1.22291	0.853742	-0.279656	-0.075427		61.3925	26.3017	45.5107	82.2461	111.786	95.1729	67.8484
CAGL0A04411g	SKT5	YBL061C	SKT5	Activator of Chs3p (chitin synthase III) during vegetative growth; recruits Chs3p to the bud neck via interaction with Bni4p; SKT5 has a paralog, SHC1, that arose from the whole genome duplication	1-to-2	Anc_7.386	656	0				-1.56211	0.287048	-0.786019	-1.27264		-0.43411	0.126124	-0.512172	-0.2785		392.906	290.809	248.185	270.858	357.717	243.881	326.739
CAGL0E02695g	LIG4	YOR005C	DNL4	DNA ligase required for nonhomologous end-joining (NHEJ); forms stable heterodimer with required cofactor Lif1p, interacts with Nej1p; involved in meiosis, not essential for vegetative growth	1-to-1	Anc_6.018	947	0				-1.56019	-1.36247	-0.502171	-0.369723		-0.250193	-0.3346	-0.204524	-0.0652103		1187.68	998.584	1213.73	962.495	1972.6	1594.15	1416.73
CAGL0J11132g		YNL173C	MDG1	Plasma membrane protein; involved in G-protein mediated pheromone signaling pathway; overproduction suppresses bem1 mutations; MDG1 has a paralog, CRP1, that arose from the whole genome duplication	2-to-2	Anc_2.081	272	0.035				-1.55992	-0.190448	0.723907	-0.868843		-0.426552	-0.168894	0.952367	-0.316245		405.249	301.52	69.1417	61.5032	24.0771	53.5348	87.7045
CAGL0E05258g		YOR327C	SNC2	Vesicle membrane receptor protein (v-SNARE); involved in the fusion between Golgi-derived secretory vesicles with the plasma membrane; member of the synaptobrevin/VAMP family of R-type v-SNARE proteins; SNC2 has a paralog, SNC1, that arose from the whole genome duplication	2-to-2	Anc_7.067	109	0.035				-1.55834	1.08882	0.138679	0.228274		-0.416508	0.639964	0.0828813	0.0490314		423.44	317.257	111.526	173.791	192.617	202.243	208.747
CAGL0K01221g	PEX8	YGR077C	PEX8	Intraperoxisomal organizer of the peroxisomal import machinery; organizes the formation of the importomer complex, bridging the docking complex with the RING finger complex; tightly associated with the lumenal face of the peroxisomal membrane; essential for peroxisome biogenesis; binds PTS1-signal receptor Pex5p, and PTS2-signal receptor Pex7p	1-to-1	Anc_3.136	612	0				-1.55511	0.242764	0.344192	0.520766		-0.397346	0.0693464	0.175512	0.111541		461.988	350.766	698.354	732.742	576.13	618.624	570.701
CAGL0E05214g					1-to-0	0	347	0.15				-1.55493	-0.132632	0.237361	0.493031		-0.480208	-0.0983825	0.128002	0.327735		321.075	230.17	94.1477	87.9415	419.629	440.175	233.217
CAGL0H09240g					1-to-0	0	643	0				-1.5537	0.971937	0.585021	0.679981		-0.314086	0.261973	0.279985	0.114463		735.369	591.502	760.372	911.775	779.065	892.246	758.057
CAGL0M03135g		YJL084C	ALY2	Alpha arrestin; controls nutrient-mediated intracellular sorting of permease Gap1p; interacts with AP-1 subunit Apl4p; phosphorylated by Npr1p and also by cyclin-CDK complex Pcl7p-Pho85p; promotes endocytosis of plasma membrane proteins; ALY2 has a paralog, ALY1, that arose from the whole genome duplication	2-to-2	Anc_1.282	1074	0				-1.55104	-0.812216	-0.455913	-0.0458441		-0.471705	-0.41031	-0.287029	-0.0128772		330.444	238.287	220.928	166.24	390.393	309.312	305.457
CAGL0D02200g		YOR349W	CIN1	Tubulin folding factor D involved in beta-tubulin (Tub2p) folding; isolated as mutant with increased chromosome loss and sensitivity to benomyl	1-to-1	Anc_7.043	1073	0.94				-1.54991	0.468854	0.0420658	0.199013		-0.506855	2.15484	-0.0205901	0.832417		288.097	202.749	1.43785	6.40304	18.9177	23.7932	19.8628
CAGL0L07953g		YCR020W-B	HTL1	Component of the RSC chromatin remodeling complex; RSC functions in transcriptional regulation and elongation, chromosome stability, and establishing sister chromatid cohesion; involved in telomere maintenance	1-to-1	Anc_1.437	72	0.205				-1.54897	0.923632	0.186339	-0.750606		-1.65983	0.827117	0.294819	-0.784496		36.3199	11.4944	46.2612	82.0737	10.3187	17.8449	25.8819
CAGL0B00902g	HIS4	YCL030C	HIS4	Multifunctional enzyme containing phosphoribosyl-ATP pyrophosphatase; phosphoribosyl-AMP cyclohydrolase, and histidinol dehydrogenase activities; catalyzes the second, third, ninth and tenth steps in histidine biosynthesis	1-to-1	Anc_1.045	803	0.005				-1.5463	1.38889	1.92981	0.783975		-0.284332	0.298508	0.878547	0.123935		891.94	732.392	1479.67	1819.81	789.384	1362.16	1013.75
CAGL0K04301g		YGR052W	FMP48	Putative protein of unknown function; the authentic, non-tagged protein is detected in highly purified mitochondria in high-throughput studies; induced by treatment with 8-methoxypsoralen and UVA irradiation	1-to-1	Anc_4.192	356	0				-1.54619	0.549721	-1.31397	-1.61379		-0.822683	0.216152	-0.807339	-0.307298		118.922	67.2371	306.261	355.762	452.305	249.829	254.445
CAGL0M09867g		YLR408C	BLS1	Subunit of the BLOC-1 complex involved in endosomal maturation; green fluorescent protein (GFP)-fusion protein localizes to the endosome; YLR408C is not an essential gene	1-to-1	Anc_4.273	107	0.005				-1.54613	0.303725	-0.896194	-1.43501		-0.577225	0.141023	-0.556977	-0.389905		225.087	150.865	219.49	242.029	416.189	273.622	273.959
CAGL0J03982g					1-to-0	0	111	0.005				-1.54465	-1.17952	-0.705328	0.571345		-0.433795	-0.683229	-0.463964	0.148742		384.498	284.648	180.981	112.709	345.678	243.881	288.669
CAGL0E03630g		YHL024W	RIM4	Putative RNA-binding protein; required for the expression of early and middle sporulation genes	1-to-1	Anc_4.033	904	0				-1.5429	-0.478885	-0.767914	-0.0824321		-0.220019	-0.114712	-0.320136	-0.0128127		1525.92	1310.09	1218.17	1125.06	1855.65	1385.96	1510.93
CAGL0L08294g		YIL140W	AXL2	Integral plasma membrane protein; required for axial budding in haploid cells; localizes to the incipient bud site and bud neck; glycosylated by Pmt4p; potential Cdc28p substrate	1-to-1	Anc_2.208	834	0				-1.54253	0.195864	0.156452	0.386251		-0.355572	0.107555	0.111988	0.0732932		564.991	441.574	157.288	169.462	101.468	113.018	208.14
CAGL0I01826g		YHR148W	IMP3	Component of the SSU processome; SSU processome is required for pre-18S rRNA processing, essential protein that interacts with Mpp10p and mediates interactions of Imp4p and Mpp10p with U3 snoRNA	1-to-1	Anc_5.108	184	0.945				-1.54208	-0.147166	0.223997	0		-2.96911	-0.901931	0.478507	0		13.8253	1.76557	3.18829	1.70628	5.15937	11.8966	6.10394
CAGL0G00682g		YAR002C-A	ERP1	Member of the p24 family involved in ER to Golgi transport; forms heterotrimeric complex with Erp2p, Emp24p, and Erv25p; localized to COPII-coated vesicles; ERP1 has a paralog, ERP6, that arose from the whole genome duplication	2-to-2	Anc_4.124	217	0				-1.54195	0.420417	-0.633827	-0.679479		-0.264882	0.113731	-0.299703	-0.110134		1026.83	854.599	795.19	860.414	1042.19	797.073	947.632
CAGL0D06006g		YJR052W	RAD7	Protein that binds damaged DNA during NER; binds DNA in an ATP-dependent manner (with Rad16p) during nucleotide excision repair (NER); subunit of Nucleotide Excision Repair Factor 4 (NEF4) and the Elongin-Cullin-Socs (ECS) ligase complex	1-to-1	Anc_1.492	595	0				-1.54048	0.579578	-0.162256	0.142897		-0.258381	0.141971	-0.0687662	0.0290254		1079.38	902.387	1042.44	1150.24	1461.82	1302.68	1180.43
CAGL0F01331g		YOR017W	PET127	Protein with a role in 5'-end processing of mitochondrial RNAs; located in the mitochondrial membrane	1-to-1	Anc_7.111	724	0.005				-1.54038	1.2592	0.370696	0.937172		-0.36153	0.290077	0.181873	0.190205		545.137	424.302	1187.66	1452.16	698.235	749.487	767.479
CAGL0F01639g		YLR064W	PER33	Protein that localizes to the endoplasmic reticulum; also associates with the nuclear pore complex; deletion extends chronological lifespan; highly conserved across species, orthologous to human TMEM33 and paralogous to Pom33p; protein abundance increases in response to DNA replication stress	1-to-1	Anc_8.026	265	0				-1.53976	-0.602599	0.240694	1.44196		-0.459731	-0.254279	0.117317	0.275878		341.87	248.581	308.136	258.343	706.834	725.694	420.701
CAGL0E04114g		YEL052W	AFG1	Protein that may act as a chaperone for cytochrome c oxidase subunits; conserved protein; may act as a chaperone in the degradation of misfolded or unassembled cytochrome c oxidase subunits; localized to matrix face of the mitochondrial inner membrane; member of the AAA family but lacks a protease domain	1-to-1	Anc_5.520	500	0				-1.53653	0.120547	1.06938	1.94961		-0.411255	0.041572	0.58154	0.412023		421.563	317.002	441.168	454.065	407.59	582.934	423.217
CAGL0J08734g	PMT2	YAL023C	PMT2	Protein O-mannosyltransferase of the ER membrane; transfers mannose residues from dolichyl phosphate-D-mannose to protein serine/threonine residues; involved in ER quality control; acts in a complex with Pmt1p, can instead interact with Pmt5p; antifungal drug target; PMT2 has a paralog, PMT3, that arose from the whole genome duplication	2-to-2	Anc_7.076	743	0				-1.53534	-0.9203	-0.6091	-0.839452		-0.4584	-0.478784	-0.513421	-0.144514		341.755	248.727	212.239	152.299	177.138	124.914	234.216
CAGL0F05599g		YDR192C	NUP42	FG-nucleoporin component of central core of the nuclear pore complex; also part of the nuclear pore complex (NPC) cytoplasmic filaments; contributes directly to nucleocytoplasmic transport and maintenance of the NPC permeability barrier and is involved in gene tethering at the nuclear periphery; interacts with Gle1p	1-to-1	Anc_8.398	611	0				-1.53485	0.0402554	-0.399467	1.41691		-0.239264	0.00888006	-0.273137	0.231545		1259.56	1067.07	1509.86	1519.18	309.562	249.829	838.11
CAGL0E01727g	YPS3				1-to-0	0	540	0				-1.53281	-0.0865015	0.0472297	0.0347728		-0.196262	-0.0141554	0.0222022	0.00519916		1932.73	1686.9	4970.44	4921.91	1836.74	1736.91	2603.38
CAGL0E06402g					1-to-0	0	97	0				-1.53252	-0.0331358	-0.00698282	1.29241		-0.159355	-0.00725254	0.00207708	0.200354		3113.15	2787.59	1557.5	1549.69	3066.39	2843.29	2458.96
CAGL0H04059g					1-to-0	0	149	0				-1.532	-0.201381	0.0212796	-0.516155		-0.245173	-0.0547789	0.00984626	-0.074637		1191.09	1004.94	830.948	799.989	1159.14	1094.49	1046.85
CAGL0G00242g	YOR1	YGR281W	YOR1	Plasma membrane ATP-binding cassette (ABC) transporter; multidrug transporter mediates export of many different organic anions including oligomycin; homolog of human cystic fibrosis transmembrane receptor (CFTR)	1-to-1	Anc_5.010	1478	0.005				-1.52595	-0.0450255	-1.14416	1.43817		-0.18007	-0.00799114	-0.449606	0.208647		2321.83	2049.39	3400.88	3382.09	2703.51	1838.03	2774.07
CAGL0L12914g		YKL050C		Protein of unknown function; the YKL050W protein is a target of the SCFCdc4 ubiquitin ligase complex and YKL050W transcription is regulated by Azf1p; YKL050C has a paralog, EIS1, that arose from the whole genome duplication	1-to-2	Anc_2.590	886	0.05				-1.52594	0.11044	0.782268	1.38529		-0.716975	0.0247918	0.667007	0.542356		147.902	89.9796	1419.53	1444.13	87.7093	142.759	264.071
CAGL0H07887g		YGL234W	ADE5,7	Enzyme of the 'de novo' purine nucleotide biosynthetic pathway; contains aminoimidazole ribotide synthetase and glycinamide ribotide synthetase activities	1-to-1	Anc_3.557	792	0				-1.52395	0.453587	-0.750772	-0.212087		-0.407174	0.162699	-0.396065	-0.042066		422.568	318.658	385.155	431.135	699.955	505.606	484.768
CAGL0L08426g	SUE1	YPR151C	SUE1	Protein required for degradation of unstable forms of cytochrome c; located in the mitochondria	1-to-1	Anc_3.496	141	0.005				-1.52317	-0.178718	-0.245503	-0.358799		-0.451087	-0.0989055	-0.18411	-0.0787621		346.721	253.623	166.353	155.33	254.529	220.087	244.859
CAGL0I06050g	INO1	YJL153C	INO1	Inositol-3-phosphate synthase; involved in synthesis of inositol phosphates and inositol-containing phospholipids; transcription is coregulated with other phospholipid biosynthetic genes by Ino2p and Ino4p, which bind the UASINO DNA element	1-to-1	Anc_1.195	539	0				-1.52108	-0.108886	0.960737	-0.932242		-0.148342	-0.0237502	0.39377	-0.131008		3625.94	3271.64	1584.19	1558.33	1747.31	2135.44	2157.08
CAGL0H02695g		YKR058W	GLG1	Glycogenin glucosyltransferase; self-glucosylating initiator of glycogen synthesis, also glucosylates n-dodecyl-beta-D-maltoside; similar to mammalian glycogenin; GLG1 has a paralog, GLG2, that arose from the whole genome duplication	1-to-2	Anc_1.212	550	0.06				-1.52073	0.061886	-0.91765	1.36011		-0.579113	0.0519313	-0.848031	0.482085		216.437	144.877	71.0167	73.6196	146.182	83.2763	130.977
CAGL0M11352g		YJL178C	ATG27	Type I membrane protein involved in autophagy and the Cvt pathway; may be involved in membrane delivery to the phagophore assembly site	1-to-1	Anc_1.160	279	0				-1.52059	1.096	-0.961918	-0.351559		-0.48198	0.474277	-0.576162	-0.126233		304.716	218.175	224.491	311.868	469.503	303.364	317.866
CAGL0K10252g		YOR124C	UBP2	Ubiquitin-specific protease; removes ubiquitin from ubiquitinated proteins; deubiquitinates Rsp5p and is required for MVB sorting of membrane proteins; can cleave polyubiquitin and has isopeptidase activity	1-to-1	Anc_5.443	1268	0.01				-1.51958	1.20476	-0.229718	-1.10475		-0.36119	0.532626	-0.126621	-0.344374		530.898	413.316	209.362	302.855	607.086	529.4	407.118
CAGL0C05445g		YDL231C	BRE4	Zinc finger protein containing five transmembrane domains; null mutant exhibits strongly fragmented vacuoles and sensitivity to brefeldin A, a drug which is known to affect intracellular transport	1-to-1	Anc_2.038	1113	0.015				-1.51853	-0.520363	-0.258796	0.596861		-0.313545	-0.112245	-0.120602	0.115441		702.994	565.673	1693.41	1566.65	1059.39	916.04	1080.41
CAGL0L01969g		YKL033W-A		Putative protein of unknown function; similar to uncharacterized proteins from other fungi	1-to-1	Anc_2.544	285.333	0.025				-1.51629	0.649323	-0.0581434	0.0631761		-0.751937	0.720175	-0.0751273	0.0397442		134.166	79.6688	32.9456	54.274	135.863	130.863	84.3687
CAGL0E01705g		YOL126C	MDH2	Cytoplasmic malate dehydrogenase; one of three isozymes that catalyze interconversion of malate and oxaloacetate; involved in the glyoxylate cycle and gluconeogenesis during growth on two-carbon compounds; interacts with Pck1p and Fbp1	1-to-1	Anc_3.045	363	0				-1.51621	-0.191883	0.964799	-0.983538		-0.320764	-0.0712835	0.493853	-0.145263		669.316	535.885	385.718	367.122	538.295	719.745	517.973
CAGL0F06061g		YMR041C	ARA2	NAD-dependent arabinose dehydrogenase; involved in biosynthesis of dehydro-D-arabinono-1,4-lactone; similar to plant L-galactose dehydrogenase	1-to-1	Anc_2.604	337	0.005				-1.51612	0.0354897	-0.211598	0.250782		-0.45715	0.0249446	-0.129792	0.0652573		334.837	243.903	99.9615	101.705	447.146	392.588	246.436
CAGL0E03674g	TPO1_2				2-to-1	Anc_4.030	578	0				-1.51541	1.92265	-0.25326	0.336428		-0.30727	0.421782	-0.136968	0.0639541		729.143	589.272	1318.19	1765.82	639.762	553.193	850.361
CAGL0J09570g	PEX5B				2-to-1	Anc_8.470	553	0.025				-1.51446	-0.286917	0.054597	0.89519		-0.555845	-0.328227	0.0214866	0.24841		231.529	157.499	45.9486	36.5987	201.216	202.243	128.878
CAGL0B04235g	SCP120				1-to-0	0	314	0				-1.5071	-0.179661	-0.386106	-0.193683		-0.292034	-0.0335732	-0.185887	-0.0360921		799.205	652.751	2771.86	2708.1	947.605	785.177	1280.42
CAGL0B02838g	MUP1				2-to-1	Anc_4.195	570	0				-1.506	0.0472996	-0.101636	1.25123		-0.170245	0.0101788	-0.0407258	0.199194		2559.76	2274.83	1637.02	1648.61	1659.6	1504.92	1908.76
CAGL0H06325g		YAL014C	SYN8	Endosomal SNARE related to mammalian syntaxin 8	1-to-1	Anc_7.092	276	0.075				-1.5057	2.17739	0.986622	-0.369392		-0.340305	1.15424	0.722389	-0.11348		586.04	462.898	108.776	242.101	137.583	226.036	206.226
CAGL0I08041g					2-to-1	Anc_3.139	134	0.005				-1.50461	0.415806	0.105575	0.472722		-0.277079	0.10831	0.0474025	0.0929764		887.071	732.064	884.525	953.487	1291.56	1249.14	1004.45
CAGL0I09460g		YBR272C	HSM3	Proteasome-interacting protein; involved in the assembly of the base subcomplex of the 19S proteasomal regulatory particle (RP); involved in DNA mismatch repair during slow growth; weak similarity to Msh1p; related to human 19S subunit S5b; structural study suggests Hsm3p is a scaffold protein for Rpt1p-Rpt2p complex formation	1-to-1	Anc_1.333	482	0				-1.504	0.913046	0.489558	1.72406		-0.333679	0.370293	0.230231	0.400173		608.013	482.465	269.565	348.443	861.615	951.729	520.75
CAGL0K08272g		YKR053C	YSR3	Dihydrosphingosine 1-phosphate phosphatase; membrane protein involved in sphingolipid metabolism; YSR3 has a paralog, LCB3, that arose from the whole genome duplication	2-to-2	Anc_1.217	405	0				-1.50185	1.3466	0.0254756	0.108756		-0.536038	0.723825	-0.00327859	0.0241877		243.521	167.947	128.656	212.482	147.902	148.708	166.717
CAGL0H10450g		YDL114W		Putative short-chain dehydrogenase/reductase; YDL114W is not an essential gene	1-to-1	Anc_2.323	312	0				-1.50092	0.856096	0.396697	0.134492		-0.33673	0.302569	0.19926	0.0298895		594.519	470.76	378.34	466.622	622.564	678.107	519.291
CAGL0A03608g					1-to-0	0	215	0.005				-1.49879	0.299512	1.81824	2.12728		-0.584317	0.206755	2.322	2.4684		206.806	137.933	96.8983	111.829	13.7583	77.328	65.0851
CAGL0G04169g		YDR306C		F-box protein of unknown function; interacts with Sgt1p via a Leucine-Rich Repeat (LRR) domain	1-to-1	Anc_5.327	527	0.005				-1.49527	0.387155	-0.641014	1.27276		-0.626127	0.354301	-0.443873	0.289249		181.409	117.538	54.1382	69.2084	297.524	214.139	142.965
CAGL0M12364g					1-to-0	0	79	0				-1.49242	1.72292	0.824539	1.76439		-0.17866	0.407029	0.359814	0.247096		2244.45	1983.02	1050.44	1392.83	1224.49	1469.23	1423.9
CAGL0M00946g		YLR435W	TSR2	Protein with a potential role in pre-rRNA processing	1-to-1	Anc_4.314	211	0.55				-1.49166	0.446776	0.727873	0		-1.84616	0.163605	0.710828	0		28.3697	7.8905	367.026	411.1	58.4729	101.121	84.7557
CAGL0G05962g		YHR140W		Putative integral membrane protein of unknown function	1-to-1	Anc_2.097	241	0.275				-1.49093	1.25643	-0.509551	0.0950558		-0.89187	1.2743	-0.430997	0.0514598		96.1403	51.8115	29.9446	72.4306	175.419	130.863	79.6343
CAGL0L03498g		YJL094C	KHA1	Putative K+/H+ antiporter; has a probable role in intracellular cation homeostasis; localized to Golgi vesicles and detected in highly purified mitochondria in high-throughput studies	1-to-1	Anc_1.272	877	0				-1.49062	1.43172	1.59339	-1.60305		-0.332801	0.669449	0.869297	-0.294123		599.872	476.295	175.542	279.194	361.156	630.521	336.288
CAGL0C01815g		YBL086C		Protein of unknown function; green fluorescent protein (GFP)-fusion protein localizes to the cell periphery	1-to-1	Anc_7.414	491	0.01				-1.48944	-0.634509	0.749587	-0.515653		-0.295845	-0.278708	0.435614	-0.113118		759.067	618.332	284.694	234.681	328.48	428.278	414.053
CAGL0D03124g		YLL008W	DRS1	Nucleolar DEAD-box protein required for ribosome assembly and function; including synthesis of 60S ribosomal subunits; constituent of 66S pre-ribosomal particles	1-to-1	Anc_5.208	726	0.985				-1.48374	1.30261	-0.703961	0.37777		-2.22965	2.63774	-1.99221	0.216397		20.6169	4.39573	4.25099	26.4563	15.4781	5.94831	11.0699
CAGL0K04191g		YGR041W	BUD9	Protein involved in bud-site selection; mutant has increased aneuploidy tolerance; diploid mutants display a unipolar budding pattern instead of the wild-type bipolar pattern, and bud at the distal pole; BUD9 has a paralog, BUD8, that arose from the whole genome duplication	2-to-2	Anc_4.186	530	0				-1.48328	-0.240427	0.191906	-0.870018		-0.462582	-0.142762	0.133234	-0.239245		313.151	227.249	146.723	132.899	134.144	148.708	183.347
CAGL0M12683g		YIL067C		Uncharacterized protein of unknown function	1-to-1	Anc_7.257	659	0.005				-1.48147	-1.12669	-1.08893	0.424873		-0.430493	-0.482209	-0.628233	0.0900146		358.229	265.809	320.14	229.182	536.575	333.105	394.8
CAGL0D04026g		YGR019W	UGA1	Gamma-aminobutyrate (GABA) transaminase; also known as 4-aminobutyrate aminotransferase; involved in the 4-aminobutyrate and glutamate degradation pathways; required for normal oxidative stress tolerance and nitrogen utilization; protein abundance increases in response to DNA replication stress	1-to-1	Anc_4.155	472	0				-1.48112	-1.4533	0.242521	0.770692		-0.308414	-0.473314	0.112256	0.163798		689.456	556.755	597.081	430.082	959.643	975.523	733.753
CAGL0G04455g		YJL106W	IME2	Serine/threonine protein kinase involved in activation of meiosis; associates with Ime1p and mediates its stability, activates Ndt80p; IME2 expression is positively regulated by Ime1p	1-to-1	Anc_1.255	752	0				-1.48032	-1.09321	0.512977	0.013109		-0.417078	-0.705509	0.300096	0.00716575		380.068	284.648	147.286	90.3195	325.041	386.64	263.019
CAGL0J04554g					1-to-0	0	420	0				-1.48007	0.216063	0.338239	0.0534485		-0.420371	0.089913	0.20255	0.0116475		374.238	279.642	282.881	301.072	287.205	321.209	312.115
CAGL0A03102g	ARO10	YDR380W	ARO10	Phenylpyruvate decarboxylase; catalyzes decarboxylation of phenylpyruvate to phenylacetaldehyde, which is the first specific step in the Ehrlich pathway	1-to-1	Anc_5.456	650	0				-1.47836	1.35523	-0.866629	0.662869		-0.271464	0.431322	-0.483867	0.101122		890.998	738.173	462.797	624.068	583.009	398.537	621.796
CAGL0C04565g		YJR097W	JJJ3	Protein of unknown function; contains a CSL Zn finger and a DnaJ-domain; involved in diphthamide biosynthesis; ortholog human Dph4	1-to-1	Anc_1.113	176	0.21				-1.47791	-0.691828	0.193091	-1.38582		-0.535982	-0.29359	0.115869	-0.383091		235.832	162.65	308.137	251.399	240.771	255.777	259.607
CAGL0M11528g		YLR102C	APC9	Subunit of the Anaphase-Promoting Complex/Cyclosome (APC/C); APC/C is a ubiquitin-protein ligase required for degradation of anaphase inhibitors, including mitotic cyclins, during the metaphase/anaphase transition	1-to-1	Anc_8.291	268	0				-1.47481	-0.419869	-0.00787206	-0.0303382		-0.505348	-0.210736	-0.0150157	-0.00959881		262.063	184.621	210.488	181.882	354.277	339.054	269.355
CAGL0J05632g		YNL090W	RHO2	Non-essential small GTPase of the Rho/Rac family of Ras-like proteins; involved in the establishment of cell polarity and in microtubule assembly	1-to-1	Anc_2.200	189	0.315				-1.47334	0.442501	-0.767125	0		-0.907636	0.793546	-1.58611	0		91.1183	48.5713	13.8157	23.9471	27.5167	11.8966	32.598
CAGL0H06435g		YLR390W	ECM19	Putative protein of unknown function; the authentic, non-tagged protein is detected in highly purified mitochondria in high-throughput studies	1-to-1	Anc_4.247	103	0.04				-1.47284	1.41878	-0.10823	0.614624		-0.168197	0.335619	-0.0425866	0.0962406		2497.54	2222.69	1075.88	1357.68	1781.7	1611.99	1685.4
CAGL0M10235g		YKL006C-A	SFT1	Intra-Golgi v-SNARE; required for transport of proteins between an early and a later Golgi compartment	1-to-1	Anc_2.504	94	0.865				-1.47207	0.0472578	0.179714	0.294076		-2.89901	0.306036	0.506336	0.400981		13.1696	1.76557	2.00048	2.4732	1.71979	5.94831	3.56501
CAGL0H01727g	EUG1	YDR518W	EUG1	Protein disulfide isomerase of the endoplasmic reticulum lumen; EUG1 has a paralog, PDI1, that arose from the whole genome duplication; function overlaps with that of Pdi1p; may interact with nascent polypeptides in the ER	2-to-2	Anc_1.031	534	0				-1.47037	2.57764	-0.232868	0.633694		-0.355802	1.03589	-0.168803	0.163176		510.669	399.055	206.737	423.888	280.326	243.881	309.319
CAGL0H10076g		YBR054W	YRO2	Protein of unknown function with similarity to archaeal rhodopsins; the authentic, non-tagged protein is detected in a phosphorylated state in highly purified mitochondria in high-throughput studies; transcriptionally regulated by Haa1p; YRO2 has a paralog, MRH1, that arose from the whole genome duplication	2-to-2	Anc_3.263	326	0				-1.46956	0.23275	-1.08573	0.756701		-0.296026	0.0760405	-0.569121	0.135406		736.781	600.103	496.244	523.101	742.95	475.865	647.636
CAGL0J11660g			TOP1-B	Topoisomerase I; nuclear enzyme that relieves torsional strain in DNA by cleaving and re-sealing the phosphodiester backbone; relaxes both positively and negatively supercoiled DNA; functions in replication, transcription, and recombination	2-to-1	Anc_6.032	745	0.9				-1.46858	0.235111	0.181515	0.326766		-2.21018	0.96659	0.223316	1.22239		20.5089	4.43211	3.18829	6.23061	20.6375	29.7415	11.0506
CAGL0L09251g		YPR005C	HAL1	Cytoplasmic protein involved in halotolerance; decreases intracellular Na+ (via Ena1p) and increases intracellular K+ by decreasing efflux; expression repressed by Ssn6p-Tup1p and Sko1p and induced by NaCl, KCl, and sorbitol through Gcn4p	1-to-1	Anc_8.102	282	0				-1.46647	-0.0969245	0.44596	0.921518		-0.265256	-0.0217517	0.197778	0.160175		918.54	764.273	1443.91	1422.3	1202.13	1290.78	1168.24
CAGL0E02541g	PHO80	YOL001W	PHO80	Cyclin; interacts with cyclin-dependent kinase Pho85p; regulates the response to nutrient levels and environmental conditions, including the response to phosphate limitation and stress-dependent calcium signaling	1-to-1	Anc_6.026	343	0				-1.46493	-0.147481	-0.394588	-0.838986		-0.25184	-0.0380448	-0.170962	-0.143571		1020.95	857.42	956.918	932.013	1446.34	1201.56	1122.15
CAGL0J05654g		YNL139C	THO2	Subunit of the THO complex; THO is required for efficient transcription elongation and involved in transcriptional elongation-associated recombination; required for LacZ RNA expression from certain plasmids	1-to-1	Anc_2.125	1569	0.02				-1.46445	-0.14834	0.385503	1.57141		-0.629885	-0.132884	0.307155	0.810449		172.167	111.259	67.0788	61.1763	108.347	136.811	107.758
CAGL0J10516g		YDR440W	DOT1	Nucleosomal histone H3-Lys79 methylase; methylation is required for telomeric silencing, meiotic checkpoint control, and DNA damage response	1-to-1	Anc_5.556	653	0.04				-1.46388	-0.658964	0.459206	-0.519587		-0.658507	-0.355159	0.380284	-0.27074		158.736	100.565	190.421	148.868	98.0281	130.863	143.631
CAGL0E02585g		YOR001W	RRP6	Nuclear exosome exonuclease component; has 3'-5' exonuclease activity; involved in RNA processing, maturation, surveillance, degradation, tethering, and export; binds nuclear exosome-associated nucleic acid binding protein Lrp1p in the nucleus and protects it from proteolysis; has similarity to E. coli RNase D and to human PM-Sc1 100 (EXOSC10); mutant displays reduced transcription elongation in …	1-to-1	Anc_6.025	738	0.075				-1.46205	1.09912	-0.043008	0.774866		-0.322679	0.281242	-0.0201762	0.194814		612.647	489.863	872.522	1060.32	1059.39	981.471	827.334
CAGL0M08602g		YDR270W	CCC2	Cu(+2)-transporting P-type ATPase; required for export of copper from the cytosol into an extracytosolic compartment; has similarity to human proteins involved in Menkes and Wilsons diseases; protein abundance increases in response to DNA replication stress; affects TBSV model (+)RNA virus replication by regulating copper metabolism	1-to-1	Anc_5.636	1013	0.085				-1.46107	0.388925	1.2542	0.749843		-0.899385	0.382107	1.93781	0.328297		91.0736	48.8259	47.0739	61.3488	10.3187	47.5865	35.3671
CAGL0B04301g		YBR028C	YPK3	AGC kinase; phosphorylated by cAMP-dependent protein kinase (PKA) in a TORC1-dependent manner	1-to-1	Anc_3.229	543	0				-1.45889	0.774337	-0.535189	1.71524		-0.220495	0.248602	-0.273041	0.370657		1340.67	1150.66	486.178	577.607	773.906	606.728	796.041
CAGL0L09845g		YKL023W		Putative protein of unknown function; predicted by computational methods to be involved in mRNA degradation; green fluorescent protein (GFP)-fusion protein localizes to the cytoplasm	1-to-1	Anc_2.666	389	0.005				-1.45867	0.780884	-1.17323	1.28933		-0.461907	0.50184	-0.816939	0.257028		303.539	220.377	99.1485	140.396	309.562	172.501	210.418
CAGL0I09394g		YBR269C	FMP21	Putative protein of unknown function; the authentic, non-tagged protein is detected in highly purified mitochondria in high-throughput studies	1-to-1	Anc_1.320	134	0.005				-1.45799	1.06717	1.17754	1.97989		-0.386575	0.632712	0.7211	0.642668		426.655	326.367	109.964	170.497	249.37	398.537	227.016
CAGL0F02519g		YJL206C		Putative protein of unknown function; similar to transcriptional regulators from the Zn[2]-Cys[6] binuclear cluster protein family; mRNA is weakly cell cycle regulated, peaking in S phase; induced rapidly upon MMS treatment	1-to-1	Anc_1.128	833	0				-1.45672	0.500908	-0.225188	0.448721		-0.24432	0.117902	-0.0916272	0.0658968		1074.7	907.275	1184.91	1285.81	1781.7	1558.46	1314.02
CAGL0K07117g		YBR233W	PBP2	RNA binding protein; has similarity to mammalian heterogeneous nuclear RNP K protein, involved in the regulation of telomere position effect and telomere length; relative distribution to the nucleus increases upon DNA replication stress	1-to-1	Anc_6.139	461	0.09				-1.45652	0.347096	-0.774893	0.498648		-0.467769	0.312632	-0.684558	0.394798		295.499	213.67	56.6386	70.3435	159.941	101.121	138.849
CAGL0K01903g		YDL012C		Tail-anchored plasma membrane protein with a conserved CYSTM module; possibly involved in response to stress; may contribute to non-homologous end-joining (NHEJ) based on ydl012c htz1 double null phenotype; YDL012C has a paralog, YBR016W, that arose from the whole genome duplication	2-to-2	Anc_3.187	102	0.02				-1.45523	-0.816258	-0.434576	0.690209		-0.331404	-0.3557	-0.274523	0.156949		575.232	457.173	296.572	231.768	386.953	309.312	404.151
CAGL0D04400g		YDR014W-A	HED1	Meiosis-specific protein; down-regulates Rad51p-mediated mitotic recombination when the meiotic recombination machinery is impaired; early meiotic gene, transcribed specifically during meiotic prophase	1-to-1	Anc_3.238	91	0.035				-1.45402	0.0307052	0.771806	1.6933		-1.03786	0.24694	1.40503	0.604489		70.5013	34.3376	1.43785	1.70628	8.59896	29.7415	9.55254
CAGL0J10692g		YHR076W	PTC7	Type 2C protein phosphatase (PP2C); alternatively spliced to create two mRNA isoforms; protein from spliced form localizes to the mitochondria while the one from the unspliced form is localized to the nuclear envelope	1-to-1	Anc_5.362	367	0.02				-1.44967	0.64747	0.196028	0.533749		-0.658144	0.53583	0.140144	0.13566		155.853	98.7627	60.577	87.823	122.105	136.811	104.854
CAGL0F04895g		YPR160W	GPH1	Glycogen phosphorylase required for the mobilization of glycogen; non-essential; regulated by cyclic AMP-mediated phosphorylation; expression is regulated by stress-response elements and by the HOG MAP kinase pathway	1-to-1	Anc_3.510	900	0				-1.44691	0.0143273	-0.0388849	-0.610015		-0.363564	0.00458702	-0.0341229	-0.101766		473.414	367.957	534.691	536.394	352.557	333.105	446.88
CAGL0L00891g	GVP36	YIL041W	GVP36	BAR domain-containing protein that localizes to Golgi vesicles; the Golgi vesicles it localizes to are both early and late; required for adaptation to varying nutrient concentrations, fluid-phase endocytosis, polarization of the actin cytoskeleton, and vacuole biogenesis	1-to-1	Anc_7.221	342	0.08				-1.44574	0.246393	-0.190984	-0.0485252		-0.428203	0.232781	-0.168131	-0.0206971		344.314	255.89	53.5126	62.8826	180.578	160.604	149.288
CAGL0A03828g		YOR301W	RAX1	Protein involved in bud site selection during bipolar budding; localization requires Rax2p; has similarity to members of the insulin-related peptide superfamily	1-to-1	Anc_8.774	477	0				-1.44182	0.453961	0.609223	-0.393381		-0.690555	0.129275	0.482326	-0.139948		141.416	87.6237	689.104	753.704	113.506	160.604	222.81
CAGL0J07062g		YPL111W	CAR1	Arginase; responsible for arginine degradation, expression responds to both induction by arginine and nitrogen catabolite repression; disruption enhances freeze tolerance	1-to-1	Anc_8.600	322	0				-1.44125	0.323387	0.254999	0.135343		-0.317172	0.128522	0.149822	0.0392041		615.326	493.886	308.824	337.598	292.364	315.26	381.575
CAGL0C00319g		YJL172W	CPS1	Vacuolar carboxypeptidase S; expression is induced under low-nitrogen conditions	1-to-1	Anc_1.166	581	0				-1.44028	0.321695	0.673136	0.996394		-0.555825	0.153334	0.452426	0.273896		209.384	142.437	206.8	229.99	194.336	261.726	203.399
CAGL0J02530g					1-to-0	0	834	0.005				-1.43664	1.44551	-0.00566611	-0.184363		-0.27248	0.243429	-0.00567805	-0.0327449		831.528	688.418	3937.88	4661.67	744.67	701.9	1345.97
CAGL0I02530g		YHR176W	FMO1	Flavin-containing monooxygenase; localized to the cytoplasmic face of the ER membrane; catalyzes oxidation of biological thiols to maintain the ER redox buffer ratio for correct folding of disulfide-bonded proteins	1-to-1	Anc_5.060	432	0				-1.43572	0.245062	-0.298457	0.0422143		-0.237639	0.0877025	-0.181483	0.00939587		1103.75	936.126	397.846	422.781	441.986	374.743	578.981
CAGL0I06787g		YER143W	DDI1	DNA damage-inducible v-SNARE binding protein; role in suppression of protein secretion; may play a role in S-phase checkpoint control; has ubiquitin-associated (UBA), ubiquitin-like (UBL), and retroviral-like proteinase (RVP) domains	1-to-1	Anc_8.185	427	0.015				-1.43499	0.229039	1.12962	0.241691		-0.506097	0.0907706	1.00821	0.161003		247.321	174.145	315.013	335.47	68.7916	142.759	175.002
CAGL0D00660g		YDL073W		Putative protein of unknown function; YDL073W is not an essential gene	1-to-1	Anc_4.267	1112	0.005				-1.43491	0.41278	0.669667	0.181105		-0.530106	0.111772	0.379382	0.0611115		226.857	157.099	793.692	857.627	366.315	458.02	404.036
CAGL0M00770g	SIR3	YLR442C	SIR3	Silencing protein; interacts with Sir2p and Sir4p, and histone H3 and H4 tails, to establish a transcriptionally silent chromatin state; required for spreading of silenced chromatin; recruited to chromatin through interaction with Rap1p; SIR3 has a paralog, ORC1, that arose from the whole genome duplication	2-to-2	Anc_4.327	1089	0				-1.43436	-1.53995	0.583408	-3.3252		-0.5788	-0.690734	0.447722	-0.70703		192.765	129.06	306.637	189.973	125.545	172.501	195.052
CAGL0H09460g		YER015W	FAA2	Medium chain fatty acyl-CoA synthetase; activates imported fatty acids; accepts a wide range of fatty acid chain lengths with a preference for medium chains, C9:0-C13:0; localized to the peroxisome	1-to-1	Anc_7.166	742	0				-1.4336	-1.03643	-0.511674	-0.273509		-0.206625	-0.241127	-0.205181	-0.0404413		1483.53	1285.57	1386.96	1173.48	2137.7	1725.01	1638.46
CAGL0C01661g		YBR246W	RRT2	Protein required for last step of diphthamide biosynthesis; deletion leads to resistance to sordarin and accumulation of diphthine; WD40 domain-containing protein involved in endosomal recycling; forms a complex with Rtt10p that functions in the retromer-mediated pathway for recycling internalized cell-surface proteins; non-essential gene identified in a screen for mutants with increased levels o…	1-to-1	Anc_6.162	376	0				-1.43154	-0.275521	-0.327844	-1.03148		-0.534304	-0.205854	-0.51839	-0.242903		222.509	153.641	96.2108	83.4172	44.7146	35.6899	98.5538
CAGL0F03619g		YPL174C	NIP100	Large subunit of the dynactin complex; dynactin is involved in partitioning the mitotic spindle between mother and daughter cells; putative ortholog of mammalian p150(glued)	1-to-1	Anc_8.704	719	0				-1.43078	0.642324	-0.537289	-1.04977		-0.377265	0.347724	-0.413153	-0.276945		430.34	331.317	147.973	188.303	223.573	166.553	242.366
CAGL0F05841g		YDR179C	CSN9	Subunit of the Cop9 signalosome; Cop9 signalosome is required for deneddylation, or removal of the ubiquitin-like protein Rub1p from Cdc53p (cullin); involved in adaptation to pheromone signaling	1-to-1	Anc_8.378	147	0.005				-1.42755	-0.708786	0.265693	-0.0685805		-0.526401	-0.371583	0.180635	-0.0239101		227.468	157.927	202.424	156.46	168.54	190.346	197.983
CAGL0J01800g					1-to-0	0	1272	0.01				-1.42519	0.16901	0.350102	-0.29808		-0.299372	0.0488001	0.176124	-0.0548298		674.956	548.473	683.914	707.444	615.685	660.262	657.474
CAGL0K09922g		YOR359W	VTS1	Flap-structured DNA-binding and RNA-binding protein; stimulates deadenylation-dependent mRNA degradation mediated by the CCR4-NOT deadenylase complex; member of the Smaug (Smg) family of post-transcriptional regulators which bind RNA through a conserved sterile alpha motif (SAM) domain that interacts with Smg recognition element (SREs) containing transcripts; stimulates Dna2p endonuclease activity	1-to-1	Anc_7.027	548	0.07				-1.42326	0.845219	0.393464	-0.197872		-0.546766	1.6724	0.462833	-0.217609		210.759	144.276	7.62676	24.31	34.3958	53.5348	38.0958
CAGL0J08657g		YOR090C	PTC5	Mitochondrial type 2C protein phosphatase (PP2C); involved in regulation of pyruvate dehydrogenase activity by dephosphorylating the serine 133 of the Pda1p subunit; localizes to the intermembrane space and is imported via the presequence pathway and processed by the inner membrane protease (Imp1p-Imp2p); acts in concert with kinases Pkp1p and Pkp2p and phosphatase Ptc6p	1-to-1	Anc_2.195	558	0.005				-1.42274	0.4243	0.643037	-0.612128		-0.490348	0.116581	0.535903	-0.165256		257.894	183.583	761.558	825.653	96.3083	142.759	266.442
CAGL0D01265g	MT-I				1-to-0	Anc_3.376	64	0.25				-1.42258	-0.0863559	-0.77337	0.475621		-1.238	-0.144767	-1.02245	0.471148		50.1452	21.2596	22.2553	20.1305	65.3521	35.6899	41.7805
CAGL0H10428g		YDL113C	ATG20	Sorting nexin family member; required for the cytoplasm-to-vacuole targeting (Cvt) pathway and for endosomal sorting; has a Phox homology domain that binds phosphatidylinositol-3-phosphate; interacts with Snx4p; potential Cdc28p substrate	1-to-1	Anc_2.324	754	0				-1.42245	0.91234	-0.304911	0.432665		-0.300715	0.266179	-0.163484	0.0694852		666.179	540.837	614.835	739.412	651.801	553.193	643.905
CAGL0M13937g		YMR311C	GLC8	Regulatory subunit of protein phosphatase 1 (Glc7p); involved in glycogen metabolism and chromosome segregation; proposed to regulate Glc7p activity via conformational alteration; ortholog of the mammalian protein phosphatase inhibitor 2; protein abundance increases in response to DNA replication stress	1-to-1	Anc_5.006	241	0.22				-1.42199	-0.125334	-0.939979	0		-0.870711	-0.190718	-1.18671	0		91.3791	49.9731	26.6941	23.3886	73.951	35.6899	56.5027
CAGL0K00363g		YKL209C	STE6	Plasma membrane ATP-binding cassette (ABC) transporter; required for the export of a-factor, catalyzes ATP hydrolysis coupled to a-factor transport; contains 12 transmembrane domains and two ATP binding domains; expressed only in MATa cells	1-to-1	Anc_1.527	1228	0				-1.42131	0.249423	0.368358	0.306782		-0.274251	0.0787338	0.16894	0.056803		801.962	663.126	539.443	569.701	1002.64	1058.8	756.974
CAGL0H10406g		YDL112W	TRM3	2'-O-ribose methyltransferase; catalyzes the ribose methylation of the guanosine nucleotide at position 18 of tRNAs	1-to-1	Anc_2.325	1421	0.005				-1.42022	-0.422024	-0.551203	1.15508		-0.210549	-0.0906362	-0.230634	0.182713		1394.9	1205.49	1705.79	1601.92	1750.75	1391.9	1609.03
CAGL0M11946g		YAL042W	ERV46	Protein localized to COPII-coated vesicles; forms a complex with Erv41p; involved in the membrane fusion stage of transport	1-to-1	Anc_7.031	416	0.185				-1.41772	0.377732	0.0466355	-0.0677756		-0.55762	0.203451	0.0149928	-0.0160514		201.676	137.023	157.912	181.828	177.138	178.449	178.017
CAGL0L06116g		YGL185C		Putative protein with sequence similar to hydroxyacid dehydrogenases; green fluorescent protein (GFP)-fusion protein localizes to the cytoplasm	1-to-1	Anc_8.146	393	0				-1.41756	0.369128	0.715679	1.628		-0.385791	0.139116	0.452283	0.573068		404.269	309.411	346.71	381.807	240.771	321.209	323.157
CAGL0G01925g		YKR070W		Putative protein of unknown function; the authentic, non-tagged protein is detected in highly purified mitochondria in high-throughput studies	1-to-1	Anc_5.652	354	0				-1.4165	-1.17737	0.491004	-0.0576159		-0.368001	-0.612654	0.275528	-0.0158193		442.466	342.848	220.303	144.076	383.513	446.123	334.37
CAGL0M13211g		YKL063C		Putative protein of unknown function; green fluorescent protein (GFP)-fusion protein localizes to the Golgi	1-to-1	Anc_2.599	253	0.005				-1.41595	1.45771	0.0566991	0.720907		-1.16175	0.702033	0.0208049	0.495974		55.3013	24.718	162.726	264.723	108.347	113.018	99.16
CAGL0D04356g		YDR019C	GCV1	T subunit of the mitochondrial glycine decarboxylase complex; glycine decarboxylase is required for the catabolism of glycine to 5,10-methylene-THF; expression is regulated by levels of levels of 5,10-methylene-THF in the cytoplasm	1-to-1	Anc_3.246	392	0				-1.41172	0.0161966	0.0444996	0.260828		-0.12486	0.00339316	0.0209112	0.0372895		4592.02	4211.31	1796.55	1800.78	1640.68	1552.51	2383.18
CAGL0I05874g					1-to-0	0	248	0				-1.41154	1.01045	0.93283	0.44704		-0.164007	0.206627	0.398212	0.0673205		2394.97	2137.61	1816.62	2096.36	1363.79	1677.42	1810.39
CAGL0L07700g		YCR014C	POL4	DNA polymerase IV; undergoes pair-wise interactions with Dnl4p-Lif1p and Rad27p to mediate repair of DNA double-strand breaks by non-homologous end joining (NHEJ); homologous to mammalian DNA polymerase beta	1-to-1	Anc_1.429	569	0				-1.41111	0.252106	-0.398234	0.331468		-0.333724	0.0968649	-0.220668	0.0777395		532.012	422.144	336.956	360.357	581.289	475.865	470.575
CAGL0B02563g	GIN3	YML128C	MSC1	Protein of unknown function; mutant is defective in directing meiotic recombination events to homologous chromatids; the authentic, non-tagged protein is detected in highly purified mitochondria and is phosphorylated	1-to-1	Anc_8.867	516	0				-1.41081	-0.121608	-0.275354	0.384435		-0.319222	-0.0338656	-0.147356	0.0860415		580.865	465.564	774.435	756.468	658.68	565.089	666.671
CAGL0I04488g		YBR017C	KAP104	Transportin or cytosolic karyopherin beta 2; functions in the rg-nuclear localization signal-mediated nuclear import/reimport of mRNA-binding proteins Nab2p and Hrp1p; regulates asymmetric protein synthesis in daughter cells during mitosis	1-to-1	Anc_3.181	918	1				-1.41054	0.0472578	-0.0167207	0		-1.70534	0.306036	-0.325371	0		29.0254	8.90059	2.00048	2.4732	3.43958	5.94831	5.84529
CAGL0K08492g		YKL100C		Putative protein of unknown function; has similarity to a human minor histocompatibility antigen and signal peptide peptidases; YKL100C is not an essential gene	1-to-1	Anc_2.481	566	0.03				-1.40947	1.61648	-0.598842	-0.148303		-0.485062	0.990716	-0.467659	-0.0365989		258.263	184.52	87.9588	174.789	214.974	154.656	169.659
CAGL0H10208g		YBR059C	AKL1	Ser-Thr protein kinase; member (with Ark1p and Prk1p) of the Ark kinase family; involved in endocytosis and actin cytoskeleton organization	2-to-1	Anc_3.273	1028	0.005				-1.40832	-0.225866	0.939182	-0.109422		-0.315521	-0.0693495	0.432461	-0.0200638		592.354	475.993	608.583	580.021	896.011	1136.13	686.128
CAGL0L04400g		YOR162C	YRR1	Zn2-Cys6 zinc-finger transcription factor; activates genes involved in multidrug resistance; paralog of Yrm1p, acting on an overlapping set of target genes; YRR1 has a paralog, PDR8, that arose from the whole genome duplication	1-to-2	Anc_6.059	988	0				-1.40736	-1.30111	-0.834059	-0.68074		-0.273209	-0.509805	-0.53651	-0.121077		791.408	654.872	391.97	275.287	373.195	249.829	487.374
CAGL0L08712g		YPL014W		Putative protein of unknown function; green fluorescent protein (GFP)-fusion protein localizes to the cytoplasm and to the nucleus	1-to-1	Anc_8.080	327	0				-1.40729	-0.69109	-0.668011	-0.928914		-0.277413	-0.184927	-0.305159	-0.177859		766.991	632.82	907.467	798.293	1205.57	916.04	943.203
CAGL0B04103g		YPR109W		Predicted membrane protein; diploid deletion strain has high budding index	1-to-1	Anc_3.427	278	0				-1.4071	1.18673	0.166182	0.780256		-0.248477	0.323075	0.0724079	0.147066		962.289	810.04	722.924	904.373	1558.13	1528.72	1027.23
CAGL0C00627g	ATG14	YBR128C	ATG14	Autophagy-specific subunit of phosphatidylinositol 3-kinase complex I; Atg14p targets complex I to the phagophore assembly site (PAS); required for localizing additional ATG proteins to the PAS; required for overflow degradation of misfolded proteins when ERAD is saturated; homolog of human Barkor; other members are Vps34, Vps15, and Vps30p	1-to-1	Anc_3.389	365	0.02				-1.40565	-1.32336	-1.55513	0.257077		-0.570207	-1.71957	-1.36565	0.286119		190.295	128.167	50.5749	15.3565	180.578	71.3797	120.229
CAGL0F05335g		YDR208W	MSS4	Phosphatidylinositol-4-phosphate 5-kinase; involved in actin cytoskeleton organization and cell morphogenesis; multicopy suppressor of stt4 mutation	1-to-1	Anc_8.418	845	0.91				-1.40496	0.0385814	0.635881	-0.283604		-1.37824	0.0401473	0.866945	-1.32193		40.9283	15.7446	48.1991	49.5593	22.3573	47.5865	35.3314
CAGL0L00363g		YML095C	RAD10	Single-stranded DNA endonuclease (with Rad1p); cleaves single-stranded DNA during nucleotide excision repair and double-strand break repair; subunit of Nucleotide Excision Repair Factor 1 (NEF1); homolog of human ERCC1 protein	1-to-1	Anc_8.874	224	0.08				-1.40343	-1.20947	-1.20256	-0.267146		-0.769611	-1.07659	-1.51925	-0.160586		110.577	64.8615	88.022	41.7356	77.3906	29.7415	90.9873
CAGL0E05588g		YOR346W	REV1	Deoxycytidyl transferase; involved in repair of abasic sites and adducted guanines in damaged DNA by translesion synthesis (TLS); forms a complex with the subunits of DNA polymerase zeta, Rev3p and Rev7p; relocalizes from nucleus to cytoplasm upon DNA replication stress	1-to-1	Anc_7.046	888	0.045				-1.40205	-0.404825	-0.353325	-0.512892		-0.313685	-0.145218	-0.2093	-0.108873		593.729	477.705	428.604	387.562	472.943	392.588	493.724
CAGL0J06028g	MEP2	YNL142W	MEP2	Ammonium permease involved in regulation of pseudohyphal growth; belongs to a ubiquitous family of cytoplasmic membrane proteins that transport only ammonium (NH4+); expression is under the nitrogen catabolite repression regulation	1-to-1	Anc_2.099	505	0				-1.40164	0.663432	-0.384955	0.116086		-0.371932	0.465407	-0.26185	0.0318865		424.077	327.705	85.0204	117.388	314.722	255.777	224.715
CAGL0J09196g		YDL133W	SRF1	Regulator of phospholipase D (Spo14p); interacts with Spo14p and regulates its catalytic activity; capable of buffering the toxicity of C16:0 platelet activating factor, a lipid that accumulates intraneuronally in Alzheimer's patients	1-to-1	Anc_7.297	471	0.085				-1.39737	0.216653	-0.836387	-0.480182		-0.656294	0.154616	-0.689466	-0.370151		145.656	92.4195	92.7097	103.198	190.897	118.966	137.115
CAGL0C02035g		YFR044C	DUG1	Cys-Gly metallo-di-peptidase; forms a complex with Dug2p and Dug3p to degrade glutathione (GSH) and other peptides containing a gamma-glu-X bond in an alternative pathway to GSH degradation by gamma-glutamyl transpeptidase (Ecm38p)	1-to-1	Anc_3.555	484	0				-1.39706	-0.284029	0.313991	-0.966461		-0.373094	-0.107536	0.195411	-0.229284		418.679	323.272	373.903	347.046	244.21	273.622	336.874
CAGL0H08558g	ATG11	YPR049C	ATG11	Adapter protein for pexophagy and the Cvt targeting pathway; directs receptor-bound cargo to the phagophore assembly site (PAS) for packaging into vesicles; required for recruiting other proteins to the PAS	1-to-1	Anc_3.330	1111	0				-1.39704	-0.485974	-0.440814	1.17077		-0.28036	-0.126141	-0.228514	0.362659		739.079	608.547	968.733	887.63	727.472	588.883	804.582
CAGL0K03817g	POM152	YMR129W	POM152	Glycoprotein subunit of transmembrane ring of nuclear pore complex; contributes to nucleocytoplasmic transport, nuclear pore complex (NPC) biogenesis and spindle pole body duplication; homologous to human NUP210	1-to-1	Anc_2.406	1318	0				-1.39646	-0.354306	-0.588938	-1.41652		-0.264365	-0.0905884	-0.255061	-0.310337		832.731	693.303	998.989	938.19	1503.1	1177.77	1077.34
CAGL0I09130g		YFR029W	PTR3	Component of the SPS plasma membrane amino acid sensor system; senses external amino acid concentration and transmits intracellular signals that result in regulation of expression of amino acid permease genes; other members are Ssy1p, Ptr3p, and Ssy5p	1-to-1	Anc_1.348	727	0				-1.39624	0.225124	1.38259	-0.373826		-0.281379	0.0644378	0.670097	-0.085344		732.746	602.907	695.856	727.641	641.482	963.626	689
CAGL0J03630g		YCR063W	BUD31	Component of the SF3b subcomplex of the U2 snRNP; diploid mutants display a random budding pattern instead of the wild-type bipolar pattern; facilitates passage through G1/S Start, but is not required for G2/M transition or exit from mitosis	1-to-1	Anc_6.330	149	0.05				-1.39557	-0.613804	-0.216054	0.921584		-0.539504	-0.672599	-0.249247	0.50064		207.704	142.902	54.7634	34.3572	94.5885	83.2763	102.469
CAGL0H03311g		YGL081W		Putative protein of unknown function; non-essential gene; interacts genetically with CHS5, a gene involved in chitin biosynthesis	1-to-1	Anc_6.196	244	0.065				-1.39195	0.886838	-0.714751	0.310615		-0.429101	0.446988	-0.481368	0.0957126		317.472	235.794	164.602	224.384	323.321	226.036	256.601
CAGL0H02871g		YJL071W	ARG2	Acetylglutamate synthase (glutamate N-acetyltransferase); mitochondrial enzyme that catalyzes the first step in the biosynthesis of the arginine precursor ornithine; forms a complex with Arg5,6p	1-to-1	Anc_1.301	567	0.32				-1.39124	1.27491	-0.103064	0.549045		-1.4634	1.46558	-0.177139	0.42454		36.3646	13.1872	21.7552	60.0825	55.0333	53.5348	35.1795
CAGL0I00748g		YMR145C	NDE1	Mitochondrial external NADH dehydrogenase; type II NAD(P)H:quinone oxidoreductase that catalyzes the oxidation of cytosolic NADH; Nde1p and Nde2p provide cytosolic NADH to the mitochondrial respiratory chain; NDE1 has a paralog, NDE2, that arose from the whole genome duplication	1-to-2	Anc_2.382	531	0				-1.39102	0.45272	-1.04804	0.91331		-0.354578	0.274409	-1.15805	0.222407		458.303	358.438	121.529	146.989	99.7479	47.5865	177.111
CAGL0E00803g		YDR171W	HSP42	Small heat shock protein (sHSP) with chaperone activity; forms barrel-shaped oligomers that suppress unfolded protein aggregation; involved in cytoskeleton reorganization after heat shock; protein abundance increases and forms cytoplasmic foci in response to DNA replication stress	1-to-1	Anc_8.369	379	0				-1.39016	0.00298572	0.530432	0.727634		-0.248997	0.000917061	0.270769	0.127556		933.372	785.415	593.579	593.957	576.13	660.262	683.415
CAGL0G08954g		YOL019W		Protein of unknown function; green fluorescent protein (GFP)-fusion protein localizes to the cell periphery and vacuole; YOL019W has a paralog, DCV1, that arose from the whole genome duplication	1-to-2	Anc_1.371	591	0				-1.3894	2.12765	0.235883	1.96947		-0.30896	0.903333	0.124997	0.398007		600.502	484.739	194.734	364.227	455.745	475.865	376.322
CAGL0K06325g		YDR458C	HEH2	Inner nuclear membrane (INM) protein; contains helix-extension-helix (HEH) motif, nuclear localization signal sequence; targeting to the INM requires the Srp1p-Kap95p karyopherins and the Ran cycle; HEH2 has a paralog, SRC1, that arose from the whole genome duplication	2-to-2	Anc_5.577	610	0.07				-1.38876	-0.589775	-0.206866	-0.237024		-0.552768	-0.596008	-0.313932	-0.0910254		196.673	134.074	62.0148	41.0279	53.3135	47.5865	86.6348
CAGL0F00825g	GSH2	YOL049W	GSH2	Glutathione synthetase; catalyzes the ATP-dependent synthesis of glutathione (GSH) from gamma-glutamylcysteine and glycine; induced by oxidative stress and heat shock	1-to-1	Anc_7.082	484	0.02				-1.38864	-0.06286	0.557756	-0.354223		-0.888445	-0.0722573	0.538787	-0.529043		84.2373	45.5047	41.9473	39.8981	61.9125	95.1729	60.2553
CAGL0K11990g					2-to-1	Anc_3.273	988	0.025				-1.38695	-0.522408	-0.117604	-1.39187		-0.303873	-0.339365	-0.0816377	-0.260454		618.522	501.049	131.031	103.566	364.596	333.105	309.158
CAGL0E05610g		YOR347C	PYK2	Pyruvate kinase; appears to be modulated by phosphorylation; transcription repressed by glucose, and Pyk2p may be active under low glycolytic flux; PYK2 has a paralog, CDC19, that arose from the whole genome duplication	2-to-2	Anc_7.045	509	0				-1.38606	1.07826	0.948072	0.619857		-0.223634	0.245716	0.494499	0.147133		1161.98	995.126	1249.36	1481.34	497.02	666.211	896.919
CAGL0G07667g		YKR013W	PRY2	Sterol binding protein involved in the export of acetylated sterols; secreted glycoprotein and member of the CAP protein superfamily (cysteine-rich secretory proteins (CRISP), antigen 5, and pathogenesis related 1 proteins); sterol export function is redundant with that of PRY1; may be involved in detoxification of hydrophobic compounds; PRY2 has a paralog, PRY1, that arose from the whole genome …	2-to-2	Anc_1.291	259	0				-1.38306	-0.0862093	0.817449	2.59328		-0.277379	-0.0347359	0.587803	0.626975		739.385	610.058	317.264	309.716	151.342	226.036	328.662
CAGL0C02937g		YOR269W	PAC1	Involved in nuclear migration, part of the dynein/dynactin pathway; targets dynein to microtubule tips, which is necessary for sliding of microtubules along bud cortex; serves at interface between dynein's ATPase site and its microtubule binding stalk, causing individual dynein motors to remain attached to microtubules for long periods; synthetic lethal with bni1; homolog of human LIS1, mutations…	1-to-1	Anc_8.717	468	0.005				-1.38165	0.364617	-0.701506	0.757892		-0.298106	0.135583	-0.378958	0.155095		637.649	518.612	357.962	393.234	641.482	469.916	527.069
CAGL0M06149g		YBR172C	SMY2	Protein of unknown function involved in COPII vesicle formation; interacts with the Sec23p/Sec24p subcomplex; overexpression suppresses the temperature sensitivity of a myo2 mutant; similar to S. pombe Mpd2; SMY2 has a paralog, SYH1, that arose from the whole genome duplication	2-to-2	Anc_8.587	531	0.005				-1.38145	0.689416	0.75413	0.298988		-0.459472	0.326447	0.533354	0.0813438		274.621	199.719	196.484	246.376	161.66	231.984	205.852
CAGL0J08250g		YNL273W	TOF1	Subunit of a replication-pausing checkpoint complex; Tof1p-Mrc1p-Csm3p acts at the stalled replication fork to promote sister chromatid cohesion after DNA damage, facilitating gap repair of damaged DNA; interacts with the MCM helicase; relocalizes to the cytosol in response to hypoxia	1-to-1	Anc_1.079	1177	0.04				-1.38124	0.167079	1.03049	-0.554746		-0.608946	0.18811	1.53696	-0.296434		162.994	106.871	39.6968	45.2253	13.7583	47.5865	44.651
CAGL0L02717g		YOR215C	AIM41	Putative protein of unknown function; the authentic protein is detected in highly purified mitochondria in high-throughput studies; null mutant displays reduced frequency of mitochondrial genome loss	1-to-1	Anc_8.635	183	0.01				-1.38112	1.04259	-0.304591	1.11243		-0.633388	0.877976	-0.230667	0.371663		151.747	97.8253	50.6369	93.0603	240.771	202.243	122.762
CAGL0B00638g		YCL047C	POF1	ATPase involved in protein quality control and filamentation pathways; interacts physically with Kss1p and suppresses the filamentation defect of a kss1 deletion; also interacts with Ubc7p	1-to-1	Anc_1.027	276	0.015				-1.37996	-0.982994	0.241683	0.410274		-0.73272	-0.714854	0.14653	0.115632		116.694	70.2226	117.466	71.5684	252.809	273.622	151.328
CAGL0J05962g		YNL155W	CUZ1	Protein with a role in the ubiquitin-proteasome pathway; interacts with ubiquitinated protein, Cdc48p and the proteasomal regulatory particle; may protect cells from trivalent metalloid induced proteotoxicity; contains a PACE promoter element and is co-regulated with proteasome subunit genes; AN1-type zinc finger protein, with DHHC and ubiquitin-like domains (UBL); ortholog of ZFAND1, a human gen…	1-to-1	Anc_2.106	294	0.015				-1.37982	-0.151262	0.120549	1.29989		-0.683131	-0.149244	0.0704026	0.398039		132.199	82.3353	56.576	51.0159	182.298	190.346	110.887
CAGL0K09746g		YNL136W	EAF7	Subunit of the NuA4 histone acetyltransferase complex; NuA4 acetylates the N-terminal tails of histones H4 and H2A	1-to-1	Anc_2.130	859	0.22				-1.37783	-0.604525	-0.08638	0.85298		-1.20646	-0.920029	-0.0873141	0.380904		49.2287	21.3323	32.7577	17.3124	177.138	166.553	65.859
CAGL0L05720g		YJL132W		Putative protein of unknown function; localizes to the membrane fraction; possible Zap1p-regulated target gene induced by zinc deficiency; YJL132W is a non-essential gene	1-to-1	Anc_1.221	739	0.065				-1.37646	-0.0797284	0.164136	0.242742		-0.390033	-0.016749	0.100927	0.0832936		372.639	284.366	1792.12	1771.43	196.056	208.191	507.784
CAGL0I01782g					2-to-1	Anc_5.111	1052	0.025				-1.37639	-0.405234	-1.13401	1.38684		-0.47304	-0.0989419	-0.821182	0.375508		258.065	185.922	1144.84	1068.96	276.886	154.656	434.102
CAGL0G02739g		YIL101C	XBP1	Transcriptional repressor; binds to promoter sequences of the cyclin genes, CYS3, and SMF2; expression is induced by stress or starvation during mitosis, and late in meiosis; member of the Swi4p/Mbp1p family; potential Cdc28p substrate; relative distribution to the nucleus increases upon DNA replication stress	1-to-1	Anc_2.274	694	0				-1.376	-0.735115	0.20995	0.722385		-0.267462	-0.239899	0.105229	0.196493		787.824	654.508	553.446	468.66	593.328	606.728	637.186
CAGL0M10285g		YKL005C	BYE1	Negative regulator of transcription elongation; contains a TFIIS-like domain and a PHD finger, multicopy suppressor of temperature-sensitive ess1 mutations, probably binds RNA polymerase II large subunit	1-to-1	Anc_2.506	608	0				-1.37337	1.71534	-0.510503	0.438701		-0.228491	0.445228	-0.221322	0.0783738		1088.26	928.862	786.127	1070.33	1475.58	1183.71	1080.76
CAGL0E01441g		YDR143C	SAN1	Ubiquitin-protein ligase; involved in the proteasome-dependent degradation of aberrant nuclear proteins; targets substrates with regions of exposed hydrophobicity containing 5 or more contiguous hydrophobic residues; contains intrinsically disordered regions that contribute to substrate recognition	1-to-1	Anc_8.317	718	0				-1.37074	-1.4543	-0.961576	-0.285876		-0.271308	-0.856416	-0.658203	-0.0919303		758.94	628.833	183.106	101.134	316.442	196.294	352.967
CAGL0F09163g		YER182W	FMP10	Putative protein of unknown function; the authentic, non-tagged protein is detected in highly purified mitochondria in high-throughput studies	1-to-1	Anc_4.387	253	0.02				-1.37074	0.244794	0.543011	1.13886		-0.598745	0.207188	0.476641	0.351658		165.554	109.32	66.0783	76.2832	82.55	118.966	96.6581
CAGL0K07546g	PMU2				1-to-0	0	324	0.005				-1.37003	0.191067	-0.622494	1.03194		-0.452801	0.268576	-0.554496	0.356512		277.613	202.83	26.0686	31.4027	154.781	107.07	103.854
CAGL0J11308g		YNL183C	NPR1	Protein kinase; stabilizes several plasma membrane amino acid transporters by antagonizing their ubiquitin-mediated degradation; phosphorylates Aly2p; negatively regulates Ldb19p-mediated endocytosis through phosphorylation of Ldb19p, which prevents its association with the plasma membrane; Npr1p activity is negatively regulated via phosphorylation by the TOR complex; NPR1 has a paralog, PRR2, th…	2-to-2	Anc_2.071	733	0.025				-1.36583	0.319684	0.798898	0.816629		-0.383928	0.179722	0.52183	0.280975		378.12	289.771	146.16	165.55	211.534	297.415	226.958
CAGL0L09295g		YPR007C	REC8	Meiosis-specific component of sister chromatid cohesion complex; maintains cohesion between sister chromatids during meiosis I; maintains cohesion between centromeres of sister chromatids until meiosis II; independent of its role in sister chromatid cohesion, Rec8p promotes allelic collisions and prevents nonspecific chromosome interactions; homolog of S. pombe Rec8p	1-to-1	Anc_8.104	661	0.005				-1.36408	0.827512	-0.639299	-0.0500144		-0.18472	0.186833	-0.269185	-0.0090709		1694.93	1491.23	1315	1496.82	1728.39	1338.37	1567.62
CAGL0M12298g		YAL051W	OAF1	Oleate-activated transcription factor; acts alone and as a heterodimer with Pip2p; activates genes involved in beta-oxidation of fatty acids and peroxisome organization and biogenesis; involved in diauxic shift; OAF1 has a paralog, PIP2, that arose from the whole genome duplication	2-to-2	Anc_7.017	995	0.02				-1.36267	0.36455	-0.942186	1.35105		-0.3296	0.166729	-0.529696	0.3193		507.048	403.487	224.491	251.994	574.41	380.692	402.862
CAGL0L10208g		YOR054C	VHS3	Negative regulatory subunit of protein phosphatase 1 Ppz1p; involved in coenzyme A biosynthesis; subunit of the phosphopantothenoylcysteine decarboxylase (PPCDC; Cab3p, Sis2p, Vhs3p) complex and the CoA-Synthesizing Protein Complex (CoA-SPC: Cab2p, Cab3p, Cab4p, Cab5p, Sis2p and Vhs3p)	2-to-2	Anc_5.655	585	0				-1.35933	-0.261347	-0.326156	0.503698		-0.264707	-0.0738276	-0.159051	0.0768875		784.069	652.633	755.745	718.044	901.17	761.384	811.295
CAGL0C00517g		YBR133C	HSL7	Protein arginine N-methyltransferase; exhibits septin and Hsl1p-dependent bud neck localization and periodic Hsl1p-dependent phosphorylation; required along with Hsl1p for bud neck recruitment, phosphorylation, and degradation of Swe1p; relocalizes away from bud neck upon DNA replication stress	1-to-1	Anc_3.399	847	0				-1.35909	0.0369743	0.894284	4.45271		-0.194292	0.00724853	0.364962	0.750932		1504.91	1315.29	2273.48	2284.93	1822.98	2183.03	1840.75
CAGL0K04499g		YGR061C	ADE6	Formylglycinamidine-ribonucleotide (FGAM)-synthetase; catalyzes a step in the 'de novo' purine nucleotide biosynthetic pathway	1-to-1	Anc_4.207	1347	0.03				-1.35777	-0.392757	0.611952	0.799348		-0.320557	-0.12231	0.330003	0.192912		531.77	425.821	597.895	549.295	450.585	541.296	523.249
CAGL0H06831g					2-to-1	Anc_1.049	206	0				-1.35741	0.225867	0.699844	-0.258198		-0.422416	0.113044	0.500803	-0.12092		310.833	231.936	189.608	205.062	156.501	220.087	209.717
CAGL0M06435g		YBR186W	PCH2	Nucleolar component of the pachytene checkpoint; which prevents chromosome segregation when recombination and chromosome synapsis are defective; also represses meiotic interhomolog recombination in the rDNA; required for meiotic double-stranded break formation	1-to-1	Anc_8.558	522	0.055				-1.35547	0.348012	-1.15603	0.193469		-0.648848	0.347309	-1.30946	0.0549594		139.997	89.2885	46.3863	59.012	96.3083	41.6382	85.5179
CAGL0L10868g		YOR271C	FSF1	Putative protein; predicted to be an alpha-isopropylmalate carrier; belongs to the sideroblastic-associated protein family; non-tagged protein is detected in purified mitochondria; likely to play a role in iron homeostasis	1-to-1	Anc_8.720	328	0				-1.35541	0.402351	0.233704	0.0566452		-0.285489	0.218061	0.134326	0.0129079		668.202	548.235	155.1	180.407	313.002	333.105	318.925
CAGL0L10142g	RSB1	YOR049C	RSB1	Suppressor of sphingoid LCB sensitivity of an LCB-lyase mutation; putative integral membrane transporter or flippase that may transport long chain bases (LCBs) from the cytoplasmic side toward the extracytoplasmic side of the membrane	1-to-1	Anc_5.647	375	0				-1.35489	0.244247	0.821172	0.502436		-0.324792	0.0991512	0.450564	0.117347		515.825	411.842	297.759	318.943	409.31	535.348	397.625
CAGL0F02431g	ACO2	YJL200C	ACO2	Putative mitochondrial aconitase isozyme; similarity to Aco1p, an aconitase required for the TCA cycle; expression induced during growth on glucose, by amino acid starvation via Gcn4p, and repressed on ethanol	1-to-1	Anc_1.135	786	0				-1.35416	0.296156	-0.504706	0.573761		-0.132696	0.0534339	-0.185472	0.0772827		3565.18	3251.89	3103.62	3220.72	3472.26	2825.45	3374.33
CAGL0F03883g	GAS4	YMR215W	GAS3	Putative 1,3-beta-glucanosyltransferase; has similarity go other GAS family members; low abundance, possibly inactive member of the GAS family of GPI-containing proteins; localizes to the cell wall; mRNA induced during sporulation	1-to-1	Anc_8.731	524	0				-1.35409	0.615009	-0.191502	0.145059		-0.362943	0.348346	-0.119063	0.0385069		414.268	322.125	135.095	171.989	436.827	386.64	290.23
CAGL0K04565g		YGR065C	VHT1	High-affinity plasma membrane H+-biotin (vitamin H) symporter; mutation results in fatty acid auxotrophy; 12 transmembrane domain containing major facilitator subfamily member; mRNA levels negatively regulated by iron deprivation and biotin	1-to-1	Anc_4.212	621	0.01				-1.35384	0.653208	-0.0987414	-0.00940102		-0.536824	0.423753	-0.123592	-0.00308908		197.284	135.985	100.461	134.76	106.627	101.121	128.327
CAGL0F00407g		YJR070C	LIA1	Deoxyhypusine hydroxylase; HEAT-repeat containing metalloenzyme that catalyzes hypusine formation; binds to and is required for the modification of Hyp2p (eIF5A); complements S. pombe mmd1 mutants defective in mitochondrial positioning; protein abundance increases in response to DNA replication stress	1-to-1	Anc_1.521	323	0				-1.35378	-0.752925	0.167016	-2.17431		-0.517374	-0.624475	0.119927	-0.83171		211.199	147.552	89.6467	58.1499	106.627	118.966	126.386
CAGL0J09790g		YDL198C	GGC1	Mitochondrial GTP/GDP transporter; essential for mitochondrial genome maintenance; has a role in mitochondrial iron transport; member of the mitochondrial carrier family	1-to-1	Anc_8.445	301	0				-1.35269	0.860693	-1.02111	2.54678		-0.374812	0.408085	-0.926641	0.506296		388.342	299.492	189.796	251.845	154.781	83.2763	225.116
CAGL0L02607g		YHR202W		Putative protein of unknown function; green fluorescent protein (GFP)-fusion protein localizes to the vacuole, while HA-tagged protein is found in the soluble fraction, suggesting cytoplasmic localization	1-to-1	Anc_4.381	586	0.025				-1.35236	0.00536803	-1.23443	-0.263986		-0.47671	0.00537993	-1.01383	-0.154918		245.488	176.411	52.2003	52.3953	202.935	101.121	137.516
CAGL0I09416g		YBR270C	BIT2	Subunit of TORC2 membrane-associated complex; involved in regulation of actin cytoskeletal dynamics during polarized growth and cell wall integrity; interacts with Slm1p and Slm2p, homologous PH domain-containing TORC2 substrates; BIT2 has a paralog, BIT61, that arose from the whole genome duplication	1-to-2	Anc_1.323	566	0				-1.35113	1.00928	1.0528	-0.0367054		-0.350278	0.38624	0.554568	-0.00899985		442.008	346.726	305.011	398.644	467.783	654.314	398.043
CAGL0H03751g					2-to-1	Anc_1.400	1021	0				-1.35044	0.473487	0.550863	1.43834		-0.192663	0.12925	0.258082	0.23112		1511	1322.11	771.561	843.876	871.934	981.471	1005.48
CAGL0E03426g		YLR308W	CDA2	Chitin deacetylase; together with Cda1p involved in the biosynthesis ascospore wall component, chitosan; required for proper rigidity of the ascospore wall			300					-1.34992	0.960432	0.605195			-0.489383	0.49844	0.403268			232.885	165.891	151.849	214.515	201.216	261.726	192.341
CAGL0F07249g		YGL112C	TAF6	Subunit (60 kDa) of TFIID and SAGA complexes; involved in transcription initiation of RNA polymerase II and in chromatin modification, similar to histone H4; relocalizes to the cytosol in response to hypoxia	1-to-1	Anc_6.141	537	0.72				-1.34813	-1.56456	-0.669057	2.46322		-0.80804	-1.29164	-0.985536	0.521802		93.8043	53.577	105.838	43.2334	51.5937	29.7415	80.0118
CAGL0E01595g		YOL132W	GAS4	1,3-beta-glucanosyltransferase; involved with Gas2p in spore wall assembly; has similarity to Gas1p; localizes to the cell wall	1-to-1	Anc_3.034	469	0				-1.34681	-0.840538	0.560849	0.358292		-0.5201	-0.426177	0.423411	0.108138		207.004	144.348	220.304	163.957	132.424	178.449	182.105
CAGL0E01221g		YDR152W	GIR2	Highly-acidic RWD domain-containing protein of unknown function; cytoplasmic; forms a complex with Rbg2p; interacts with Rbg1p and Gcn1p; associates with translating ribosomes; putative intrinsically unstructured protein	1-to-1	Anc_8.334	261	0				-1.34662	0.566939	0.226473	0.387944		-0.20255	0.167688	0.104533	0.0567815		1347.26	1170.79	615.646	691.529	976.841	987.419	932.258
CAGL0H06545g		YIL146C	ATG32	Mitochondrial outer membrane protein required to initiate mitophagy; recruits the autophagy adaptor protein Atg11p and the ubiquitin-like protein Atg8p to the mitochondrial surface to initiate mitophagy, the selective vacuolar degradation of mitochondria in response to starvation; can promote pexophagy when placed ectopically in the peroxisomal membrane	1-to-1	Anc_5.699	493	0				-1.34348	0.67576	0.741753	0.182136		-0.542288	0.471127	0.457155	0.0360809		190.69	130.943	85.8332	118.981	263.128	350.95	162.698
CAGL0M06215g		YBR176W	ECM31	Ketopantoate hydroxymethyltransferase; required for pantothenic acid biosynthesis, converts 2-oxoisovalerate into 2-dehydropantoate	1-to-1	Anc_8.583	318	0.09				-1.34202	0.937782	-0.86418	-1.36686		-0.535881	0.59496	-0.587039	-0.443923		194.49	134.147	97.8359	147.774	319.881	208.191	182.583
CAGL0B03311g		YBR280C	SAF1	F-Box protein involved in proteasome-dependent degradation of Aah1p; involved in proteasome-dependent degradation of Aah1p during entry of cells into quiescence; interacts with Skp1	1-to-1	Anc_1.307	621	0				-1.34091	-0.358908	-0.156339	0.357229		-0.304636	-0.122524	-0.0865088	0.0702073		573.38	464.235	477.99	439.072	624.284	559.141	555.156
CAGL0G04961g		YLR364W	GRX8	Glutaredoxin that employs a dithiol mechanism of catalysis; monomeric; activity is low and null mutation does not affect sensitivity to oxidative stress; GFP-fusion protein localizes to the cytoplasm; expression strongly induced by arsenic	1-to-1	Anc_4.211	110	0.055				-1.34049	-0.329741	-0.200302	0.384779		-0.492528	-0.768644	-0.199389	0.127614		226.901	161.277	15.2537	8.95346	134.144	118.966	77.4333
CAGL0L02079g		YBR291C	CTP1	Mitochondrial inner membrane citrate transporter; member of the mitochondrial carrier family	1-to-1	Anc_2.525	298	0.105				-1.3387	0.672517	-0.71206	0.487577		-0.563245	0.243214	-0.751992	0.213932		176.604	119.521	366.776	434.125	104.907	65.4314	189.409
CAGL0A02321g	HXT3	YDR345C	HXT3	Low affinity glucose transporter of the major facilitator superfamily; expression is induced in low or high glucose conditions; HXT3 has a paralog, HXT5, that arose from the whole genome duplication	2-to-2	Anc_5.396	557	0				-1.33581	-1.1428	0.237637	-1.95311		-0.203413	-0.338286	0.113979	-0.284512		1311.36	1138.91	728.361	576.12	773.906	791.125	904.176
CAGL0M01122g		YDR336W		Putative protein of unknown function; sumoylated under stress conditions in a genome wide study; YDR336W is not an essential gene	1-to-1	Anc_5.387	329	0.025				-1.3349	-0.183465	1.4246	-0.444376		-0.662248	-0.26486	1.75047	-0.258342		130.933	82.7354	29.9448	24.9224	20.6375	77.328	43.2523
CAGL0K12936g		YFL049W	SWP82	Member of the SWI/SNF chromatin remodeling complex; has an as yet unidentified role in the complex; has identifiable counterparts in closely related yeast species; abundantly expressed in many growth conditions; paralog of Npl6p; relocates to the cytosol under hypoxic conditions	1-to-1	Anc_8.001	569	0.05				-1.33457	-0.0864079	-0.813885	1.05025		-0.517536	-0.0896782	-0.713981	0.519722		205.126	143.294	50.6371	47.5853	163.38	101.121	119.279
CAGL0D06710g					1-to-0	0	382	0				-1.33385	-0.495155	0.139884	0.223999		-0.486284	-0.265715	0.0817558	0.054481		230.065	164.234	186.858	155.426	216.694	226.036	210.411
CAGL0I01672g		YJR036C	HUL4	Protein with similarity to hect domain E3 ubiquitin-protein ligases; not essential for viability; found in association with Trf4 in TRAMP complex	1-to-1	Anc_1.462	859	0				-1.33242	0.304917	-0.041609	-0.29756		-0.409581	0.221178	-0.0386115	-0.0849145		317.472	239.006	87.7082	102.24	307.843	291.467	204.656
CAGL0J01595g	GLM6	YPR015C		Putative protein of unknown function; overexpression causes a cell cycle delay or arrest	1-to-1	Anc_8.117	345	0				-1.33209	-1.08891	-0.0935552	-2.08982		-1.6374	-1.09857	-0.390593	-1.78793		27.8034	8.93696	70.454	32.9006	10.3187	11.8966	27.2402
CAGL0I01276g		YHR112C		Protein of unknown function; localizes to the cytoplasm and nucleus; overexpression affects protein trafficking through the endocytic pathway	1-to-1	Anc_5.423	381	0				-1.33187	-0.820279	-0.182901	-0.842436		-0.327822	-0.488444	-0.148885	-0.243988		488.741	389.399	162.352	115.723	220.133	196.294	259.462
CAGL0G02519g					1-to-0	Anc_5.704	379	0				-1.33105	1.51942	0.704912	-1.0681		-0.603877	1.23557	0.653463	-0.7104		153.777	101.183	45.6986	107.609	68.7916	113.018	78.4833
CAGL0K10780g		YML056C	IMD4	Inosine monophosphate dehydrogenase; catalyzes the rate-limiting step in the de novo synthesis of GTP; member of a four-gene family in S. cerevisiae, constitutively expressed; IMD4 has a paralog, IMD3, that arose from the whole genome duplication	1-to-2	Anc_4.312	1106	0.495				-1.32862	1.47142	0.691832	0.388072		-0.131969	0.289721	0.268578	0.248951		3448.01	3146.6	2018.23	2467.1	2756.82	3075.28	2677.01
CAGL0I09900g		YOR319W	HSH49	U2-snRNP associated splicing factor; similar to the mammalian splicing factor SAP49; proposed to function as a U2-snRNP assembly factor along with Hsh155p and binding partner Cus1p; contains two RNA recognition motifs (RRM)	1-to-1	Anc_8.797	212	0.975				-1.32814	0.243181	0.179714	-0.320924		-1.48649	0.62571	0.506336	-0.390661		32.4118	11.5671	8.06447	12.4432	1.71979	5.94831	7.6604
CAGL0I03212g		YEL025C		Putative protein of unknown function; green fluorescent protein (GFP)-fusion protein localizes to both the cytoplasm and the nucleus	1-to-1	Anc_1.464	964	0.015				-1.32796	0.851784	0.0357171	-0.157829		-0.321247	0.638477	0.0091107	-0.0595729		505.61	404.679	69.8294	108.702	240.771	237.932	204.089
CAGL0M09735g	MEC3	YLR288C	MEC3	DNA damage and meiotic pachytene checkpoint protein; subunit of a heterotrimeric complex (Rad17p-Mec3p-Ddc1p) that forms a sliding clamp, loaded onto partial duplex DNA by a clamp loader complex; homolog of human and S. pombe Hus1	1-to-1	Anc_6.085	431	0				-1.32626	-0.460332	0.147311	-0.0157151		-0.460661	-0.219087	0.0886421	-0.00894711		251.713	182.908	235.681	202.476	197.776	208.191	227.231
CAGL0H07579g	HXK2	YGL253W	HXK2	Hexokinase isoenzyme 2; catalyzes phosphorylation of glucose in the cytosol; predominant hexokinase during growth on glucose; functions in the nucleus to repress expression of HXK1 and GLK1 and to induce expression of its own gene; phosphorylation/dephosphorylation at serine-14 by protein kinase Snf1p and protein phosphatase Glc7p-Reg1p regulates nucleocytoplasmic shuttling of Hxk2p; HXK2 has a p…	2-to-2	Anc_3.581	487	0				-1.32582	0.585579	-0.210467	0.267033		-0.279947	0.19536	-0.130574	0.0629524		663.575	546.534	451.733	517.239	433.387	380.692	506.465
CAGL0M10505g		YDL002C	NHP10	Protein related to mammalian high mobility group proteins; preferentially binds DNA ends, protecting them from exonucleatic cleavage; likely component of the chromatin-remodeling complex INO80 complex; proposed to be involved in DNA repair	1-to-1	Anc_3.210	197	0				-1.32569	1.7012	0.425374	-1.3013		-0.210426	0.325307	0.170531	-0.219033		1199.34	1036.57	2222.97	2785.23	2404.27	2510.19	1857.6
CAGL0E00847g		YDR170C	SEC7	Guanine nucleotide exchange factor (GEF) for ADP ribosylation factors; involved in proliferation of the Golgi, intra-Golgi transport and ER-to-Golgi transport; found in the cytoplasm and on Golgi-associated coated vesicles	1-to-1	Anc_8.368	1825	0.715				-1.32497	0.308119	0.14242	0.0804308		-0.800467	0.301214	0.0976547	0.0666038		92.1875	52.9307	49.0118	60.3914	108.347	118.966	78.8127
CAGL0K06853g		YBR222C	PCS60	Oxalyl-CoA synthetase; capable of catalyzing conversion of oxalate to oxalyl-CoA; catalyzes first step in pathway of oxalate degradation that functions to protect yeast from inhibitory effects of oxalate; peroxisomal protein that binds mRNA; localizes to both peroxisomal peripheral membrane and matrix, expression is highly inducible by oleic acid; similar to E. coli long chain acyl-CoA synthetase	1-to-1	Anc_6.120	538	0.03				-1.32458	0.467382	-0.13185	-0.471163		-0.782708	0.351504	-0.223922	-0.252641		95.8348	55.7063	77.9561	99.4634	49.8739	47.5865	71.9585
CAGL0L10978g		YOR276W	CAF20	Phosphoprotein of the mRNA cap-binding complex; involved in translational control; repressor of cap-dependent translation initiation; competes with eIF4G for binding to eIF4E	1-to-1	Anc_8.729	155	0.01				-1.32349	0.779388	-1.70364	0.301777		-0.8433	0.652317	-2.06551	0.180675		83.9765	46.8057	56.5134	88.8216	91.1489	23.7932	75.6288
CAGL0J11484g	DUG3	YNL191W	DUG3	Component of glutamine amidotransferase (GATase II); forms a complex with Dug2p to degrade glutathione (GSH) and other peptides containing a gamma-glu-X bond in an alternative pathway to GSH degradation by gamma-glutamyl transpeptidase (Ecm38p)	1-to-1	Anc_2.060	363	0.15				-1.32107	0.761661	-0.026461	-0.68513		-0.498874	1.28819	-0.0427429	-0.250914		215.17	152.267	12.128	29.6192	165.1	160.604	75.5276
CAGL0K01705g		YDL021W	GPM2	Homolog of Gpm1p phosphoglycerate mutase; converts 3-phosphoglycerate to 2-phosphoglycerate in glycolysis; may be non-functional; GPM2 has a paralog, GPM3, that arose from the whole genome duplication	1-to-2	Anc_3.172	320	0				-1.32075	-1.01495	0.284392	0.673479		-0.493229	-0.868097	0.195046	0.19765		219.67	156.061	90.2092	49.4228	166.82	190.346	148.967
CAGL0E02651g		YOR003W	YSP3	Putative precursor to the subtilisin-like protease III; YSP3 has a paralog, PRB1, that arose from the whole genome duplication	2-to-2	Anc_6.014	486	0				-1.31992	0.66067	-0.160808	0.640293		-0.137178	0.1097	-0.0513443	0.0808643		3094.34	2813.67	4427.06	4776.82	5059.63	4502.87	4107.72
CAGL0M02761g	TBF1	YPL128C	TBF1	Telobox-containing general regulatory factor; binds TTAGGG repeats within subtelomeric anti-silencing regions (STARs), blocking silent chromatin propagation; binds majority of snoRNA gene promoters, required for full snoRNA expression; caps DSB flanked by long T2AG3 repeats and blocks checkpoint activation	1-to-1	Anc_8.630	526	0.02				-1.31951	0.0568189	-1.00449	1.90455		-0.413523	0.0429102	-0.996995	1.21847		305.614	229.451	86.7085	89.3262	125.545	65.4314	149.283
CAGL0I07711g		YOL091W	SPO21	Component of the meiotic outer plaque of the spindle pole body; involved in modifying the meiotic outer plaque that is required prior to prospore membrane formation; SPO21 has a paralog, YSW1, that arose from the whole genome duplication	1-to-2	Anc_3.106	575	0				-1.31799	-0.55444	-0.146961	-0.455265		-0.333862	-0.313093	-0.0959488	-0.109847		461.358	366.046	171.166	137.774	402.431	362.847	316.749
CAGL0L04444g		YOR164C	GET4	Protein involved in inserting tail-anchored proteins into ER membranes; forms a complex with Mdy2p; highly conserved across species and homologous to human gene C7orf20	1-to-1	Anc_6.057	308	0				-1.3178	1.12584	-0.473457	-0.261828		-0.553861	1.42827	-0.53422	-0.213116		176.514	120.24	18.6293	50.1358	89.4291	65.4314	66.4995
CAGL0E03245g		YGR159C	NSR1	Nucleolar protein that binds nuclear localization sequences; required for pre-rRNA processing and ribosome biogenesis	1-to-1	Anc_4.061	426	0.475				-1.31759	0.511817	0.880688	0.801154		-0.754206	0.353432	0.805466	1.34726		101.252	60.0293	91.5841	117.007	68.7916	124.914	86.0834
CAGL0K07590g	MYO3	YKL129C	MYO3	One of two type I myosins; localizes to actin cortical patches; deletion of MYO3 has little effect on growth, but myo3 myo5 double deletion causes severe defects in growth and actin cytoskeleton organization; MYO3 has a paralog, MYO5, that arose from the whole genome duplication	2-to-2	Anc_2.440	1253	0.005				-1.31581	2.02899	0.30029	0.207392		-0.321427	0.876577	0.149965	0.0340989		495.495	396.534	189.795	348.467	632.883	666.211	390.436
CAGL0F03047g		YDR422C	SIP1	Alternate beta-subunit of the Snf1p kinase complex; may confer substrate specificity; vacuolar protein containing KIS (Kinase-Interacting Sequence) and ASC (Association with Snf1 kinase Complex) domains involved in protein interactions	1-to-1	Anc_5.527	745	0				-1.31476	-0.216153	0.0478647	1.2442		-0.372214	-0.0920685	0.0196789	0.188693		371.328	286.887	286.381	268.676	440.266	428.278	360.417
CAGL0L03355g		YKR045C		Putative protein of unknown function; epitope-tagged protein localizes to the cytoplasm	1-to-1	Anc_1.237	316	0.125				-1.31466	2.61216	0.791431	2.08651		-0.695006	0.939045	0.619031	0.380816		116.541	71.9882	278.379	533.725	115.226	178.449	155.199
CAGL0L05082g		YKL077W		Putative protein of unknown function; green fluorescent protein (GFP)-fusion protein localizes to the vacuole	1-to-1	Anc_2.624	388	0.04				-1.31434	0.340445	0.278393	0.824107		-0.471022	0.275316	0.261251	0.462009		237.08	171.042	70.0796	84.8146	60.1927	77.328	100.002
CAGL0J05566g		YNL085W	MKT1	Protein that forms a complex with Pbp1p; complex may mediate posttranscriptional regulation of HO; involved in propagation of M2 dsRNA satellite of L-A virus; allelic variation affects mitochondrial genome stability, drug resistance, and more; forms cytoplasmic foci upon DNA replication stress	1-to-1	Anc_2.205	814	0.04				-1.31345	-0.0634731	0.58058	-1.15366		-0.713508	-0.438957	0.697765	-2.06333		111.016	67.7016	2.31307	1.70628	32.676	59.4831	20.3205
CAGL0J09328g		YDL127W	PCL2	Cyclin, interacts with cyclin-dependent kinase Pho85p; member of the Pcl1,2-like subfamily, involved in the regulation of polarized growth and morphogenesis and progression through the cell cycle; localizes to sites of polarized cell growth; PCL2 has a paralog, PCL9, that arose from the whole genome duplication	2-to-2	Anc_7.289	298	0				-1.31204	0.73717	-0.0629035	0.456452		-0.30765	0.288823	-0.0435986	0.0951325		537.251	434.075	300.385	366.963	447.146	416.382	416.327
CAGL0G06138g		YHR135C	YCK1	Palmitoylated plasma membrane-bound casein kinase I isoform; shares redundant functions with Yck2p in morphogenesis, proper septin assembly, endocytic trafficking, and glucose sensing; stabilized by Sod1p binding in the presence of glucose and oxygen, causing glucose repression of respiratory metabolism; YCK1 has a paralog, YCK2, that arose from the whole genome duplication	2-to-2	Anc_2.105	540	0				-1.31149	-2.24356	-1.26056	-0.4233		-0.410991	-2.41673	-1.6973	-0.19847		305.416	229.706	77.3938	14.4944	68.7916	23.7932	117.592
CAGL0H01199g		YDR283C	GCN2	Protein kinase; phosphorylates the alpha-subunit of translation initiation factor eIF2 (Sui2p) in response to starvation; activated by uncharged tRNAs and the Gcn1p-Gcn20p complex; contributes to DNA damage checkpoint control	1-to-1	Anc_5.298	1649	0.01				-1.30709	0.542631	-0.109278	0.360305		-0.291929	0.161051	-0.0678726	0.07553		591.896	483.466	611.711	683.955	488.421	446.123	561.3
CAGL0A02926g		YDR372C	VPS74	Golgi phosphatidylinositol-4-kinase effector and PtdIns4P sensor; interacts with the cytosolic domains of cis and medial glycosyltransferases, and in the PtdIns4P-bound state mediates the targeting of these enzymes to the Golgi; interacts with the catalytic domain of Sac1p, the major cellular PtdIns4P phosphatase, to direct dephosphosphorylation of the Golgi pool of PtdIns4P; tetramerization requ…	1-to-1	Anc_5.442	329	0.01				-1.3036	0.149531	-0.157093	0		-0.693461	0.0522487	-0.163283	0		115.077	71.16	426.103	441.818	130.704	118.966	185.751
CAGL0L06688g					1-to-0	0	686	0.045				-1.30004	-0.368971	0.106069	0.481329		-0.639563	-0.270791	0.0643449	0.103172		132.307	84.9291	101.587	84.2021	116.946	124.914	116.27
CAGL0B02431g		YML120C	NDI1	NADH:ubiquinone oxidoreductase; transfers electrons from NADH to ubiquinone in the respiratory chain but does not pump protons, in contrast to the higher eukaryotic multisubunit respiratory complex I; phosphorylated; involved in Mn and H2O2 induced apoptosis; upon apoptotic stress, Ndip is activated in the mitochondria by N-terminal cleavage, and the truncated protein translocates to the cytoplas…	1-to-1	Anc_8.854	525	0				-1.29948	1.6555	-1.06128	0.477323		-0.275118	1.47729	-1.01017	0.086886		658.858	544.469	34.1329	95.0342	139.303	71.3797	146.322
CAGL0D05676g		YLL007C		Putative protein of unknown function; green fluorescent protein (GFP)-fusion protein localizes to the cytoplasm; YLL007C is not an essential gene	1-to-1	Anc_5.209	654	0				-1.29875	-0.0563865	0.814549	0.909721		-0.234141	-0.0132596	0.360469	0.173709		916.059	778.825	1244.61	1233.23	1133.34	1362.16	1089.2
CAGL0G02365g		YKR089C	TGL4	Multifunctional lipase/hydrolase/phospholipase; triacylglycerol lipase, steryl ester hydrolase, and Ca2+-independent phospholipase A2; catalyzes acyl-CoA dependent acylation of LPA to PA; required with Tgl3p for timely bud formation; phosphorylated and activated by Cdc28p; TGL4 has a paralog, TGL5, that arose from the whole genome duplication	2-to-2	Anc_5.690	884	0				-1.2963	0.0707251	-0.282511	-0.454933		-0.35503	0.03608	-0.188231	-0.159737		395.357	309.112	187.357	192.102	342.238	291.467	293.762
CAGL0A04301g		YBL056W	PTC3	Type 2C protein phosphatase (PP2C); dephosphorylates Hog1p (see also Ptc2p) to limit maximal kinase activity induced by osmotic stress; dephosphorylates T169 phosphorylated Cdc28p (see also Ptc2p); role in DNA damage checkpoint inactivation; PTC3 has a paralog, PTC2, that arose from the whole genome duplication	2-to-2	Anc_7.374	453	0				-1.29629	1.46593	-1.0818	0.550257		-0.345895	0.461132	-0.971741	0.138508		415.948	327.276	470.738	648.028	159.941	83.2763	315.204
CAGL0D00198g		YAL060W	BDH1	NAD-dependent (R,R)-butanediol dehydrogenase; catalyzes oxidation of (R,R)-2,3-butanediol to (3R)-acetoin, oxidation of meso-butanediol to (3S)-acetoin, and reduction of acetoin; enhances use of 2,3-butanediol as an aerobic carbon source	1-to-1	Anc_7.003	384	0.275				-1.29516	0.433605	0.0612531	-0.374036		-0.428197	0.245052	0.0259249	-0.205876		275.43	204.697	141.159	167.292	163.38	166.553	185.199
CAGL0K12716g		YFL040W		Putative transporter; member of the sugar porter family; YFL040W is not an essential gene	1-to-1	Anc_8.022	485	0.02				-1.29143	0.598335	0.0464575	-0.29023		-0.4955	0.338603	0.011993	-0.112858		208.226	147.698	135.845	171.781	115.226	118.966	148.267
CAGL0B00286g		YCL064C	CHA1	Catabolic L-serine (L-threonine) deaminase; catalyzes the degradation of both L-serine and L-threonine; required to use serine or threonine as the sole nitrogen source, transcriptionally induced by serine and threonine	1-to-1	Anc_1.003	361	0.02				-1.29079	-0.214341	0.0254756	0.95431		-0.492298	-0.149243	-0.00327859	0.276704		210.543	149.673	107.963	97.353	147.902	148.708	149.806
CAGL0L03520g	BCK1	YJL095W	BCK1	MAPKKK acting in the protein kinase C signaling pathway; the kinase C signaling pathway controls cell integrity; upon activation by Pkc1p phosphorylates downstream kinases Mkk1p and Mkk2p; MAPKKK is an acronym for mitogen-activated protein (MAP) kinase kinase kinase	1-to-1	Anc_1.271	1448	0.01				-1.2898	-1.06946	-1.23443	-0.66779		-0.519247	-0.617293	-1.01383	-0.297282		190.448	132.882	179.042	116.717	202.935	101.121	190.559
CAGL0F01881g		YLR053C		Putative protein of unknown function	1-to-1	Anc_8.051	181	0.005				-1.28954	1.61341	-0.0793133	0.634312		-0.49245	0.849146	-0.0926562	0.207874		210.014	149.281	127.093	228.95	137.583	130.863	154.281
CAGL0H00352g		YLR453C	RIF2	Protein that binds to the Rap1p C-terminus; acts synergistically with Rif1p to help control telomere length and establish telomeric silencing; deletion results in telomere elongation; RIF2 has a paralog, ORC4, that arose from the whole genome duplication	2-to-2	Anc_7.516	371	0				-1.28954	-0.737335	0.391818	0.738909		-0.339981	-0.340556	0.229351	0.136248		425.605	336.25	260.75	205.924	319.881	362.847	328.655
CAGL0M03487g		YNR003C	RPC34	RNA polymerase III subunit C34; interacts with TFIIIB70 and is a key determinant in pol III recruitment by the preinitiation complex	1-to-1	Anc_1.426	318	0.99				-1.28899	0.16203	-0.0666922	0		-0.875333	0.325481	-0.16913	0		74.7596	40.7536	13.8159	17.3124	34.3958	35.6899	32.8738
CAGL0M03421g					1-to-0	0	220	0.795				-1.28805	-1.18222	-0.885718	0		-1.00971	-1.3676	-0.900186	0		58.4009	29.0046	58.3266	22.6037	116.946	65.4314	73.5795
CAGL0B04411g		YBR022W	POA1	Phosphatase that is highly specific for ADP-ribose 1''-phosphate; a tRNA splicing metabolite; may have a role in regulation of tRNA splicing	1-to-1	Anc_3.222	180	0				-1.28755	0.577953	-0.540891	-0.632028		-0.281532	0.166107	-0.303144	-0.156173		616.816	507.465	663.66	744.644	560.652	434.227	612.254
CAGL0L05522g		YJL123C	MTC1	Protein of unknown function that may interact with ribosomes; green fluorescent protein (GFP)-fusion protein localizes to the cytoplasm and to COPI-coated vesicles (early Golgi); mtc1 is synthetically lethal with cdc13-1	1-to-1	Anc_1.232	443	0.065				-1.2863	0.00496195	-1.58424	0.709208		-0.644058	0.00275694	-1.647	0.163801		127.941	81.8708	159.413	159.718	123.825	41.6382	136.18
CAGL0M09185g		YJR088C	EMC2	Member of conserved ER transmembrane complex; required for efficient folding of proteins in the ER; null mutant displays induction of the unfolded protein response; homologous to worm Y57G7A.10/EMC-2, fly CG17556, human TTC35	1-to-1	Anc_7.458	294	0.41				-1.28377	0.763998	-0.540963	0		-1.25662	2.32954	-1.7158	0		40.1199	16.7911	2.56311	12.8833	12.0385	5.94831	10.7374
CAGL0H07843g	HAP2	YGL237C	HAP2	Subunit of the Hap2p/3p/4p/5p CCAAT-binding complex; complex is heme-activated and glucose-repressed; complex is a transcriptional activator and global regulator of respiratory gene expression; contains sequences sufficient for both complex assembly and DNA binding	1-to-1	Anc_3.560	297	0.025				-1.2828	0.376889	-0.0248617	0.0562126		-0.659635	0.331042	-0.033765	0.0162395		121.913	77.1758	58.8889	74.0776	228.732	220.087	117.979
CAGL0L04576g		YOR172W	YRM1	Zinc finger transcription factor involved in multidrug resistance; Zn(2)-Cys(6) zinc finger transcription factor; activates genes involved in multidrug resistance; paralog of Yrr1p, acting on an overlapping set of target genes	1-to-1	Anc_6.060	869	0				-1.28237	0.150629	-0.264145	0.167185		-0.168066	0.0423183	-0.12179	0.0252609		1815.79	1616.12	736.737	758.668	1102.39	951.729	1138.25
CAGL0G06468g		YNL095C		Putative protein of unknown function; predicted to contain a transmembrane domain; not an essential gene; YNL095C has a paralog, ECM3, that arose from the whole genome duplication	2-to-2	Anc_2.192	590	0				-1.28187	0.367628	0.671151	1.16337		-0.386324	0.100325	0.424669	0.241241		328.216	251.111	780.249	836.439	240.771	315.26	395.062
CAGL0J01419g		YMR086W	SEG1	Component of eisosome required for proper eisosome assembly; precedes Pil1p/Lsp1p during eisosome formation, controls eisosome length and shape; diffusely distributed, forms heterogeneous patches at plasma membrane in small buds, also found in medium and large buds; expression repressed by cAMP; similar to A. gossypii SEG gene and to S. pombe Sle1p, important for generating eisosomes; SEG1 has a …	1-to-2	Anc_2.476	1007	0.005				-1.28157	1.05249	-0.639297	0.759776		-0.321681	0.308592	-0.352246	0.166417		468.411	374.793	597.268	739.716	596.767	446.123	550.639
CAGL0H02431g		YMR259C	TRM732	Interacts with Trm7p for 2'-O-methylation of C32 of substrate tRNAs; green fluorescent protein (GFP)-fusion protein localizes to the cytoplasm; non-essential gene	1-to-1	Anc_8.811	1417	0.06				-1.27869	-0.118383	-0.197198	0.355032		-0.427521	-0.0864491	-0.206285	0.111701		269.205	200.164	96.5855	90.9679	120.385	107.07	146.282
CAGL0K05335g		YPR034W	ARP7	Component of both the SWI/SNF and RSC chromatin remodeling complexes; actin-related protein involved in transcriptional regulation	1-to-1	Anc_7.448	530	0.895				-1.27807	0.241008	0.0620343	-0.662494		-0.739038	1.09198	0.0185963	-1.9199		98.871	59.2375	2.56311	5.46368	24.0771	29.7415	18.2731
CAGL0G01496g	COG6	YNL041C	COG6	Component of the conserved oligomeric Golgi complex; a cytosolic tethering complex (Cog1p through Cog8p) that functions in protein trafficking to mediate fusion of transport vesicles to Golgi compartments	1-to-1	Anc_2.273	833	0.035				-1.27727	1.12942	2.31783	0.50425		-0.360902	0.738887	1.40574	0.128271		371.525	289.299	86.7085	144.707	192.617	493.71	183.759
CAGL0J02156g		YIL001W		Putative protein of unknown function; contains a BTB/POZ domain which generally function in protein interactions; deletion slightly improved competitive fitness in rich media; GFP-tagged protein is localized to the cytoplasm	1-to-1	Anc_7.143	501	0				-1.27694	0.314654	0.0176289	0.701195		-0.105016	0.0460047	0.01353	0.0862101		5500.05	5113.92	9349.25	9652.18	10028.1	9297.21	8019.01
CAGL0G02189g	MTD1	YKR080W	MTD1	NAD-dependent 5,10-methylenetetrahydrafolate dehydrogenase; plays a catalytic role in oxidation of cytoplasmic one-carbon units; expression is regulated by Bas1p and Bas2p, repressed by adenine, and may be induced by inositol and choline	1-to-1	Anc_5.673	324	0				-1.27631	-0.173723	0.249837	-0.235959		-0.337294	-0.0586856	0.132512	-0.0570352		423.179	334.957	479.741	460.618	459.184	481.813	453.426
CAGL0D06380g					1-to-0	0	348	0				-1.27584	-0.624889	0.00309331	0.920261		-0.11799	-0.0957421	0.00752048	0.114181		4094.74	3773.19	7308.81	6839.52	5496.45	5091.75	5479.22
CAGL0K03663g		YMR122W-A		Protein of unknown function; green fluorescent protein (GFP)-fusion protein localizes to the cytoplasm and endoplasmic reticulum	1-to-1	Anc_2.416	89	0				-1.2758	-0.56066	-0.970055	1.68581		-0.181807	-0.147053	-0.487634	0.250233		1509.55	1330.81	947.352	855.547	854.736	576.986	1069.21
CAGL0L10736g		YMR204C	INP1	Peripheral membrane protein of peroxisomes; involved in peroxisomal inheritance; recruitment to peroxisomes is mediated by interaction with Pex3p at the peroxisomal membrane	1-to-1	Anc_6.303	343	0.015				-1.2756	-1.31162	-0.00129756	0.0957288		-0.488256	-0.666201	-0.0239681	0.0259718		208.792	148.845	234.869	148.006	156.501	154.656	197.251
CAGL0K08096g		YPR095C	SYT1	Guanine nucleotide exchange factor (GEF) for Arf proteins; promotes activation of Arl1p, which recruits Imh1p to the Golgi; involved in vesicular transport; member of the Sec7-domain family; contains a PH domain	1-to-1	Anc_3.407	1140	0.015				-1.27523	-1.84281	-1.00945	-0.594591		-0.418301	-0.840357	-0.555289	-0.171312		279.032	208.801	307.637	171.817	622.564	404.485	376.668
CAGL0L05148g		YKL081W	TEF4	Gamma subunit of translational elongation factor eEF1B; stimulates the binding of aminoacyl-tRNA (AA-tRNA) to ribosomes by releasing eEF1A (Tef1p/Tef2p) from the ribosomal complex	1-to-1	Anc_2.635	411	0.005				-1.2746	-0.253129	-0.154152	0.0393202		-0.375976	-0.161362	-0.16467	0.0235868		341.826	263.405	128.468	114.874	123.825	113.018	175.848
CAGL0L02035g		YKL029C	MAE1	Mitochondrial malic enzyme; catalyzes the oxidative decarboxylation of malate to pyruvate, which is a key intermediate in sugar metabolism and a precursor for synthesis of several amino acids	1-to-1	Anc_2.529	659	0				-1.27438	-0.155601	0.197357	0.628952		-0.164055	-0.0380728	0.0916341	0.098032		1889.11	1686.06	1114.45	1085.43	937.286	939.833	1254.29
CAGL0D04774g		YPR128C	ANT1	Peroxisomal adenine nucleotide transporter; involved in beta-oxidation of medium-chain fatty acid; required for peroxisome proliferation	1-to-1	Anc_3.463	323	0				-1.27338	0.93844	0.875404	0.787277		-0.316891	0.224778	0.484945	0.179226		476.119	382.227	1080.76	1262.97	390.393	523.451	585.664
CAGL0K05390g					1-to-0	0	90	0.08				-1.27301	0.330064	-0.382196	0.0227174		-0.393266	0.291006	-0.429722	0.00393666		312.756	238.133	59.3891	72.6622	91.1489	71.3797	119.185
CAGL0A00165g					1-to-0	Anc_4.094	280	0				-1.273	0.652414	-0.765453	1.00631		-0.326061	0.530082	-0.748941	0.232302		449.824	358.83	62.8275	90.7236	125.545	77.328	152.521
CAGL0H09108g		YPL260W		Putative substrate of cAMP-dependent protein kinase (PKA); green fluorescent protein (GFP)-fusion protein localizes to the cytoplasm and nucleus; YPL260W is not an essential gene; protein abundance increases in response to DNA replication stress	1-to-1	Anc_7.125	533	0				-1.27267	1.27076	-0.456547	2.87728		-0.259259	0.482693	-0.248554	0.44321		711.205	594.224	298.509	417.122	615.685	493.71	507.501
CAGL0H07865g		YGL236C	MTO1	Mitochondrial protein; forms a heterodimer complex with Mss1p that performs the 5-carboxymethylaminomethyl modification of the wobble uridine base in mitochondrial tRNAs; required for respiration in paromomycin-resistant 15S rRNA mutants	1-to-1	Anc_3.558	664	0				-1.27251	-0.667609	-0.471282	-1.33837		-0.211427	-0.186092	-0.224804	-0.23606		1085.49	937.517	812.696	714.346	988.88	797.073	955.503
CAGL0J08349g		YNL278W	CAF120	Part of the CCR4-NOT transcriptional regulatory complex; involved in controlling mRNA initiation, elongation, and degradation; CAF120 has a paralog, SKG3, that arose from the whole genome duplication	1-to-2	Anc_1.066	1004	0.02				-1.27141	0.944619	0.318991	1.73142		-0.240132	0.331483	0.175344	0.413392		830.503	703.161	380.466	478.743	405.871	440.175	504.292
CAGL0L07898g		YCR019W	MAK32	Protein necessary for stability of L-A dsRNA-containing particles	1-to-1	Anc_1.440	351	0.035				-1.27075	0.245959	-1.03042	0.148042		-0.699465	0.257032	-1.09464	0.0424632		107.782	66.3725	44.198	52.8174	108.347	53.5348	80.215
CAGL0G02695g		YIL098C	FMC1	Mitochondrial matrix protein; required for assembly or stability at high temperature of the F1 sector of mitochondrial F1F0 ATP synthase; null mutant temperature sensitive growth on glycerol is suppressed by multicopy expression of Odc1p	1-to-1	Anc_2.277	161	0.01				-1.26923	0.184959	-1.38634	1.1001		-0.463112	0.106666	-1.43092	0.312156		228.142	165.499	142.659	153.606	122.105	47.5865	158.397
CAGL0A03212g		YDR384C	ATO3	Plasma membrane protein, putative ammonium transporter; regulation pattern suggests a possible role in export of ammonia from the cell; phosphorylated in mitochondria; member of the TC 9.B.33 YaaH family of putative transporters	1-to-1	Anc_5.464	269	0				-1.26886	0.24494	0.765165	-0.572113		-0.332941	0.107359	0.752452	-0.128244		428.876	340.492	251.185	270.59	56.7531	101.121	182.854
CAGL0I03344g		YDL167C	NRP1	Putative RNA binding protein of unknown function; localizes to stress granules induced by glucose deprivation; predicted to be involved in ribosome biogenesis	1-to-1	Anc_7.349	604	0.005				-1.26808	0.0399227	-0.786061	0.336132		-0.512914	0.0123497	-0.595705	0.0845521		188.328	131.981	580.765	585.758	235.611	154.656	295.373
CAGL0K12188g		YBR103W	SIF2	WD40 repeat-containing subunit of Set3C histone deacetylase complex; complex represses early/middle sporulation genes; antagonizes telomeric silencing; binds specifically to the Sir4p N-terminus	1-to-1	Anc_3.344	536	0.035				-1.26667	-1.24003	-0.790283	-1.37943		-0.869964	-1.96877	-0.885915	-0.531095		73.0347	39.9617	37.0717	9.47074	92.8687	53.5348	63.1171
CAGL0A02486g		YDR351W	SBE2	Protein required for bud growth; involved in transport of cell wall components from the Golgi to the cell surface; SBE2 has a paralog, SBE22, that arose from the whole genome duplication	2-to-2	Anc_5.407	867	0.01				-1.26518	-0.0477112	0.196439	1.59016		-0.347973	-0.014767	0.122791	0.59412		391.099	307.282	585.453	579.491	204.655	220.087	360.524
CAGL0M08206g		YJL171C		GPI-anchored cell wall protein of unknown function; induced in response to cell wall damaging agents and by mutations in genes involved in cell wall biogenesis; sequence similarity to YBR162C/TOS1, a covalently bound cell wall protein; protein abundance increases in response to DNA replication stress	1-to-1	Anc_1.168	401	0.035				-1.26483	0.401605	-0.460052	0.151128		-0.466299	0.280714	-0.458416	0.0404846		223.668	161.895	92.0222	111.788	118.666	89.2246	134.671
CAGL0G06314g		YAL028W	FRT2	Tail-anchored ER membrane protein of unknown function; interacts with homolog Frt1p; promotes growth in conditions of high Na+, alkaline pH, or cell wall stress, possibly via a role in posttranslational translocation; potential Cdc28p substrate; FRT2 has a paralog, FRT1, that arose from the whole genome duplication	1-to-2	Anc_7.069	654	0.03				-1.26427	0.422553	0.147182	-0.129509		-0.58453	0.460455	0.0897616	-0.0355262		147.336	98.2535	37.8841	52.1277	185.737	196.294	101.21
CAGL0K08734g		YIR014W		Putative protein of unknown function; green fluorescent protein (GFP)-fusion protein localizes to the vacuole; expression directly regulated by the metabolic and meiotic transcriptional regulator Ume6p; YIR014W is a non-essential gene	1-to-1	Anc_7.117	259	0.005				-1.26328	-0.166928	-0.369023	0.587888		-0.238901	-0.0793704	-0.263271	0.123781		827.906	701.56	225.554	213.48	276.886	226.036	372.544
CAGL0C03311g					1-to-0	0	182	0				-1.26139	0.89796	0.0300033	0.700193		-0.331524	0.461754	0.0065575	0.196322		427.24	339.526	157.038	216.275	285.485	279.571	267.559
CAGL0D00770g	IDP1	YDL066W	IDP1	Mitochondrial NADP-specific isocitrate dehydrogenase; catalyzes the oxidation of isocitrate to alpha-ketoglutarate; not required for mitochondrial respiration and may function to divert alpha-ketoglutarate to biosynthetic processes	1-to-1	Anc_4.254	424	0				-1.2598	-0.209961	-0.00119264	0.707051		-0.3336	-0.104697	-0.0114277	0.177985		420.952	334.048	206.049	191.626	340.519	327.157	309.111
CAGL0F04829g		YPR154W	PIN3	Negative regulator of actin nucleation-promoting factor activity; interacts with Las17p, a homolog of human Wiskott-Aldrich Syndrome protein (WASP), via an N-terminal SH3 domain, and along with LSB1 cooperatively inhibits the nucleation of actin filaments; induces the appearance of the [PIN+] prion when overproduced; PIN3 has a paralog, LSB1, that arose from the whole genome duplication	1-to-2	Anc_3.501	203	0.01				-1.25953	-2.24141	-2.52397	0.232656		-0.437811	-1.66896	-2.25588	0.0693785		249.657	184.31	137.533	43.2514	194.336	41.6382	188.265
CAGL0K07700g		YFL023W	BUD27	Unconventional prefoldin protein involved in translation initiation; required for correct assembly of RNAP I, II, and III in an Rpb5p-dependent manner; shuttles between nucleus and cytoplasm; mutants have inappropriate expression of nutrient sensitive genes due to translational derepression of Gcn4p transcription factor; diploid mutants show random budding; ortholog of human URI/RMP	1-to-1	Anc_8.048	898	0.02				-1.25941	-0.843528	-0.259187	0.938762		-0.237085	-0.270394	-0.166901	0.256886		835.551	708.93	583.827	484.047	380.074	327.157	570.219
CAGL0A03586g		YLR040C	AFB1	MATalpha-specific a-factor blocker; contributes to mating efficiency under certain conditions; localizes to the cell wall; predicted to be a GPI-attached protein; upregulated by Mcm1p-Alpha1p transcription factor; partially overlaps the dubious ORF YLR041W	1-to-1	Anc_2.398	190	0.03				-1.25923	0.521469	0.203794	-0.0203552		-0.641301	0.323591	0.127193	-0.0119182		123.638	79.2687	113.902	142.542	209.815	226.036	143.496
CAGL0I06578g	YEY2	YER152C		Protein with 2-aminoadipate transaminase activity; shares amino acid similarity with the aminotransferases Aro8p and Aro9p; YER152C is not an essential gene	1-to-1	Anc_8.204	437	0				-1.25798	1.58366	-0.00629505	0.801518		-0.531343	0.67439	-0.0133664	0.2278		173.675	120.168	213.926	341.41	373.195	356.899	240.24
CAGL0B04147g		YPR111W	DBF20	Ser/Thr kinase involved in late nuclear division; one of the mitotic exit network (MEN) proteins; necessary for the execution of cytokinesis; also plays a role in regulating the stability of SWI5 and CLB2 mRNAs; DBF20 has a paralog, DBF2, that arose from the whole genome duplication	2-to-2	Anc_3.430	567	0				-1.25721	0.39988	1.67972	-1.19401		-0.313968	0.161647	0.843785	-0.28035		472.237	379.88	293.821	328.658	510.778	868.453	413.833
CAGL0C05159g	HLP	YOL060C	MAM3	Protein required for normal mitochondrial morphology; has similarity to hemolysins	1-to-1	Anc_3.168	636	0				-1.25568	0.510791	-1.1509	0.240851		-0.188034	0.121416	-0.545758	0.0448591		1354.23	1188.75	1148.65	1249.5	1097.23	707.849	1195.07
CAGL0K07766g		YBR114W	RAD16	Protein that binds damaged DNA during NER; binds DNA in an ATP-dependent manner (with Rad7p) during nucleotide excision repair (NER); subunit of Nucleotide Excision Repair Factor 4 (NEF4) and the Elongin-Cullin-Socs (ECS) ligase complex	1-to-1	Anc_3.368	831	0				-1.25537	-1.24196	-0.0712866	-0.154676		-0.305193	-0.570948	-0.0519968	-0.0315809		497.958	403.014	281.693	189.628	383.513	356.899	377.499
CAGL0L03311g		YKR043C	SHB17	Sedoheptulose bisphosphatase involved in riboneogenesis; dephosphorylates sedoheptulose 1,7-bisphosphate, which is converted via the nonoxidative pentose phosphate pathway to ribose-5-phosphate; facilitates the conversion of glycolytic intermediates to pentose phosphate units; also has fructose 1,6-bisphosphatase activity but this is probably not biologically relevant, since deletion does not aff…	1-to-1	Anc_1.240	280	0				-1.25469	0.531881	-0.152143	0.817594		-0.358377	0.354871	-0.107913	0.186687		363.117	283.246	97.7734	125.04	323.321	291.467	225.58
CAGL0J05588g		YNL086W	SNN1	Subunit of the BLOC-1 complex involved in endosomal maturation; interacts with Msb3p; green fluorescent protein (GFP)-fusion protein localizes to endosomes	1-to-1	Anc_2.203	102	0.155				-1.2534	0.366049	0.56963	-2.30342		-0.769744	0.0825475	0.493294	-0.712843		88.5849	51.9569	1370.83	1451.55	85.9896	124.914	218.573
CAGL0D06336g		YGL050W	TYW3	tRNA methyltransferase required for synthesis of wybutosine; a modified guanosine found at the 3'-position adjacent to the anticodon of phenylalanine tRNA which supports reading frame maintenance by stabilizing codon-anticodon interactions	1-to-1	Anc_4.055	270	0				-1.2503	-0.987223	0.204162	-0.277235		-0.31682	-0.392375	0.0982781	-0.062456		458.628	368.203	366.838	279.485	746.389	755.435	500.764
CAGL0I10010g		YGR142W	BTN2	v-SNARE binding protein; facilitates specific protein retrieval from a late endosome to the Golgi; modulates arginine uptake, possible role in mediating pH homeostasis between the vacuole and plasma membrane H(+)-ATPase; BTN2 has a paralog, CUR1, that arose from the whole genome duplication	1-to-2	Anc_3.506	344	0				-1.25023	1.03599	0.472726	0.0409596		-0.455103	0.284547	0.29869	0.00852445		228.69	166.82	716.298	872.471	242.491	291.467	341.202
CAGL0L00627g		YAL056W	GPB2	Multistep regulator of cAMP-PKA signaling; inhibits PKA downstream of Gpa2p and Cyr1p, thereby increasing cAMP dependency; inhibits Ras activity through direct interactions with Ira1p/2p; regulated by G-alpha protein Gpa2p; GPB2 has a paralog, GPB1, that arose from the whole genome duplication	2-to-2	Anc_7.009	848	0				-1.2486	-2.86888	-0.632208	-1.3173		-0.147562	-0.466981	-0.238904	-0.247326		2289.29	2066.72	5896.61	4266.06	3068.11	2409.07	3459.86
CAGL0L05434g	SUN4	YJL116C	NCA3	Protein involved in mitochondrion organization; functions with Nca2p to regulate mitochondrial expression of subunits 6 (Atp6p) and 8 (Atp8p) of the Fo-F1 ATP synthase; member of the SUN family; expression induced in cells treated with the mycotoxin patulin; NCA3 has a paralog, UTH1, that arose from the whole genome duplication	2-to-2	Anc_1.241	346	0				-1.24831	-0.199342	-0.563463	0.18227		-0.244519	-0.0589015	-0.34535	0.045984		769.397	649.446	668.66	641.91	423.069	321.209	601.528
CAGL0J03520g		YCR069W	CPR4	Peptidyl-prolyl cis-trans isomerase (cyclophilin); catalyzes the cis-trans isomerization of peptide bonds N-terminal to proline residues; has a potential role in the secretory pathway; CPR4 has a paralog, CPR8, that arose from the whole genome duplication	1-to-2	Anc_6.336	323	0.01				-1.2479	1.79714	0.889506	-0.645105		-0.479374	0.852016	0.512226	-0.291193		206.762	148.308	157.475	284.246	333.639	458.02	221.472
CAGL0I00924g		YOR040W	GLO4	Mitochondrial glyoxalase II; catalyzes the hydrolysis of S-D-lactoylglutathione into glutathione and D-lactate; GLO4 has a paralog, GLO2, that arose from the whole genome duplication	1-to-2	Anc_5.637	275	0				-1.24722	0.251484	-0.278595	0.505114		-0.280238	0.0787097	-0.168414	0.11891		582.355	479.543	551.008	581.905	452.305	386.64	525.524
CAGL0D04642g		YPR120C	CLB5	B-type cyclin involved in DNA replication during S phase; activates Cdc28p to promote initiation of DNA synthesis; functions in formation of mitotic spindles along with Clb3p and Clb4p; most abundant during late G1 phase; CLB5 has a paralog, CLB6, that arose from the whole genome duplication	2-to-2	Anc_3.453	400	0.045				-1.24575	-0.0286169	-0.436684	0.550765		-1.13699	-0.0310806	-0.438293	0.346167		44.773	20.3586	45.7606	44.7853	116.946	89.2246	62.1104
CAGL0M12056g					1-to-0	0	112	0.005				-1.24486	0.255865	-0.174511	-0.727302		-0.302108	0.106057	-0.0981197	-0.167819		499.295	404.961	283.693	305.334	588.169	523.451	436.753
CAGL0J08206g		YNL271C	BNI1	Formin; nucleates the formation of linear actin filaments, involved in cell processes such as budding and mitotic spindle orientation which require the formation of polarized actin cables, functionally redundant with BNR1	1-to-1	Anc_1.082	1899	0.04				-1.24215	-0.246163	-0.242482	-0.432486		-0.49282	-0.109222	-0.258234	-0.309424		194.598	138.288	263.751	244.52	110.067	95.1729	178.099
CAGL0L06798g		YDL078C	MDH3	Peroxisomal malate dehydrogenase; catalyzes interconversion of malate and oxaloacetate; involved in the glyoxylate cycle	1-to-1	Anc_2.392	374	0				-1.24034	-1.07965	0.315472	0.917699		-0.277144	-0.458555	0.176943	0.184906		588.618	485.741	323.266	235.245	371.475	404.485	413.467
CAGL0M03597g	MID1	YNL291C	MID1	N-glycosylated integral membrane protein of the ER and plasma membrane; functions as a stretch-activated Ca2+-permeable cation channel required for Ca2+ influx stimulated by pheromone; interacts with Cch1p; forms an oligomer	1-to-1	Anc_3.068	592	0.91				-1.23932	-0.458416	0.649722	0.101882		-0.647847	-1.33011	1.93352	0.584963		117.655	75.0912	12.0029	4.77398	1.71979	11.8966	13.4418
CAGL0L01463g		YML047C	PRM6	Potassium transporter that mediates K+ influx; activates high-affinity Ca2+ influx system (HACS) during mating pheromone response; expression up-regulated in response to alpha factor; regulated by Ste12p during mating; localized to sites of polarized growth; member of a fungal-specific gene family; PRM6 has a paralog, KCH1, that arose from the whole genome duplication	2-to-2	Anc_1.495	324	0.03				-1.23922	0.758158	-0.731369	1.20353		-0.910162	0.47521	-0.666262	0.613003		64.7343	34.4468	105.213	146.259	147.902	95.1729	100.244
CAGL0F09185g		YER183C	FAU1	5,10-methenyltetrahydrofolate synthetase; involved in folic acid biosynthesis	1-to-1	Anc_4.388	230	0				-1.23875	0.331296	0.0353466	-1.24728		-0.622701	0.108704	0.0061449	-0.518491		126.216	81.9716	485.367	523.351	171.979	172.501	219.223
CAGL0K07436g		YMR241W	YHM2	Citrate and oxoglutarate carrier protein; exports citrate from and imports oxoglutarate into the mitochondrion, causing net export of NADPH reducing equivalents; also associates with mt nucleoids and has a role in replication and segregation of the mt genome	1-to-1	Anc_8.784	308	0				-1.23757	0.0184802	0.418413	0.493445		-0.362584	0.00667783	0.285723	0.188292		345.186	268.475	400.284	402.141	182.298	220.087	293.135
CAGL0H00913g		YPL241C	CIN2	GTPase-activating protein (GAP) for Cin4p; tubulin folding factor C involved in beta-tubulin (Tub2p) folding; mutants display increased chromosome loss and benomyl sensitivity; deletion complemented by human GAP, retinitis pigmentosa 2	1-to-1	Anc_6.268	275	0.025				-1.23734	0.855037	-1.06744	0.361809		-0.482968	0.544572	-1.305	0.426606		200.473	143.439	99.1485	144.617	80.8302	35.6899	117.122
CAGL0M03245g		YEL020C		Protein of unknown function with low sequence identity to Pdc1p; mRNA identified as translated by ribosome profiling data	1-to-1	Anc_1.450	563	0				-1.23722	0.285602	-1.06413	0.647957		-0.419301	0.182094	-0.821122	0.157486		261.299	195.396	113.965	129.296	232.172	130.863	190.505
CAGL0I02486g	ENO1	YHR174W	ENO2	Enolase II, a phosphopyruvate hydratase; catalyzes conversion of 2-phosphoglycerate to phosphoenolpyruvate during glycolysis and the reverse reaction during gluconeogenesis; expression induced in response to glucose; ENO2 has a paralog, ENO1, that arose from the whole genome duplication	2-to-2	Anc_5.062	438	0.96				-1.23719	-0.617163	0.34945	2.02827		-0.782939	-0.926936	0.342416	2.11079		83.8237	48.7168	33.5706	17.6573	56.7531	77.328	54.2548
CAGL0B02772g	VPS38	YLR360W	VPS38	Part of a Vps34p phosphatidylinositol 3-kinase complex; functions in carboxypeptidase Y (CPY) sorting; binds Vps30p and Vps34p to promote production of phosphatidylinositol 3-phosphate (PtdIns3P) which stimulates kinase activity; required for overflow degradation of misfolded proteins when ERAD is saturated	1-to-1	Anc_4.199	433	0.025				-1.23636	1.22077	0.0217831	0.0280165		-0.480088	0.572552	0.00218534	0.00751984		202.395	145.104	181.668	270.168	318.161	309.312	227.009
CAGL0F01001g		YOL042W	NGL1	Putative endonuclease; has a domain similar to a magnesium-dependent endonuclease motif in mRNA deadenylase Ccr4p; the authentic, non-tagged protein is detected in highly purified mitochondria in high-throughput studies	1-to-1	Anc_7.090	360	0.005				-1.23404	-1.38638	-0.0155293	-0.38867		-0.632176	-0.982103	-0.043831	-0.11122		121.913	78.6587	131.906	66.7765	113.506	113.018	122.212
CAGL0K10604g		YFR014C	CMK1	Calmodulin-dependent protein kinase; may play a role in stress response, many Ca++/calmodulin dependent phosphorylation substrates demonstrated in vitro, amino acid sequence similar to mammalian Cam Kinase II; CMK1 has a paralog, CMK2, that arose from the whole genome duplication	2-to-2	Anc_1.374	447	0				-1.23367	0.738247	0.0828526	0.100217		-0.369412	0.443762	0.0424963	0.0346061		330.858	256.116	115.653	157.304	173.699	178.449	188.017
CAGL0M12771g		YIL072W	HOP1	Meiosis-specific protein required for chromosome synapsis; displays Red1p dependent localization to the unsynapsed axial-lateral elements of the synaptonemal complex; required for chiasma formation; in vitro, displays the ability to promote intra- and intermolecular synapsis between double-stranded DNA molecules and to fold DNA into rigid protein¿DNA filaments	1-to-1	Anc_7.269	593	0.02				-1.23344	-0.332004	-2.08467	-0.536708		-0.428773	-0.0924222	-1.79307	-0.227815		248.957	184.948	790.751	741.682	202.935	59.4831	341.854
CAGL0G03069g		YGR093W		Nuclear protein of unconfirmed function; relocalizes to the cytosol in response to hypoxia	1-to-1	Anc_3.431	487	0.015				-1.23277	0.634989	-1.23392	0.661697		-0.607498	0.677052	-1.31172	0.311954		130.717	85.7937	36.0088	57.5734	111.786	47.5865	80.7314
CAGL0H04609g		YBL088C	TEL1	Protein kinase primarily involved in telomere length regulation; contributes to cell cycle checkpoint control in response to DNA damage; functionally redundant with Mec1p; regulates P-body formation induced by replication stress; homolog of human ataxia-telangiectasia mutated (ATM) gene, the gene responsible for ataxia telangiectasia (AT) (OMIM 607585)	1-to-1	Anc_7.418	2764	0.045				-1.23267	0.554047	0.355893	1.52097		-0.252932	0.255402	0.201928	0.343498		699.004	586.597	213.614	254.984	359.436	398.537	377.205
CAGL0H05687g		YPL092W	SSU1	Plasma membrane sulfite pump involved in sulfite metabolism; required for efficient sulfite efflux; major facilitator superfamily protein	1-to-1	Anc_8.569	452	0				-1.23225	0.83683	1.79641	-0.525612		-0.328237	0.490635	1.35225	-0.121154		415.185	330.698	119.216	167.506	98.0281	249.829	169.294
CAGL0J01089g		YJL030W	MAD2	Component of the spindle-assembly checkpoint complex; delays onset of anaphase in cells with defects in mitotic spindle assembly; forms a complex with Mad1p; regulates APC/C activity during prometaphase and metaphase of meiosis I; gene dosage imbalance between MAD1 and MAD2 leads to chromosome instability	1-to-1	Anc_5.244	196	0.03				-1.23181	0.312495	-0.138389	-0.304644		-0.87953	0.440573	-0.335181	-0.287173		67.8786	36.8951	24.2558	32.9186	24.0771	23.7932	34.0971
CAGL0D02288g		YOR353C	SOG2	Key component of the RAM signaling network; required for proper cell morphogenesis and cell separation after mitosis	1-to-1	Anc_7.039	880	0.72				-1.23086	0.759474	0.874154	-0.0373944		-0.564219	0.423481	0.700206	-0.0166866		149.016	100.783	135.345	181.519	104.907	172.501	128.379
CAGL0L02761g		YOR212W	STE4	G protein beta subunit; forms a dimer with Ste18p to activate the mating signaling pathway, forms a heterotrimer with Gpa1p and Ste18p to dampen signaling; may recruit Rho1p to the polarized growth site during mating; contains WD40 repeats	1-to-1	Anc_8.631	420	0				-1.22787	0.457281	-1.24456	1.62195		-0.347787	0.214754	-0.834239	0.312907		368.21	289.335	208.55	242.024	347.398	190.346	298.798
CAGL0M00154g	CYN1				1-to-0	0	551	0				-1.22763	-0.0381655	-0.506239	0.599037		-0.323673	-0.0227549	-0.497799	0.144419		423.44	338.343	139.783	137.596	122.105	89.2246	193.342
CAGL0L00759g	HIS1	YER055C	HIS1	ATP phosphoribosyltransferase; a hexameric enzyme, catalyzes the first step in histidine biosynthesis; mutations cause histidine auxotrophy and sensitivity to Cu, Co, and Ni salts; transcription is regulated by general amino acid control	1-to-1	Anc_7.232	307	0				-1.22737	1.36988	1.5958	-0.272456		-0.287021	0.368151	0.913284	-0.0527758		536.83	439.982	735.863	949.776	295.804	535.348	488.891
CAGL0H06721g		YIL156W	UBP7	Ubiquitin-specific protease that cleaves ubiquitin-protein fusions; UBP7 has a paralog, UBP11, that arose from the whole genome duplication	1-to-2	Anc_5.712	1082	0				-1.2266	0.114469	-0.156816	0.448541		-0.275486	0.0560227	-0.0895307	0.115285		582.005	480.836	202.673	210.698	570.971	511.555	406.861
CAGL0K02189g		YER128W	VFA1	Protein that interacts with Vps4p and has a role in vacuolar sorting; localizes to endosomes in a Vps4-dependent manner; overexpression causes canavanine sensitivity and confers a partial class D vacuole morphology	1-to-1	Anc_8.139	206	0.035				-1.22628	-0.607087	-0.93642	-1.23214		-0.394636	-0.561375	-0.724398	-0.394866		287.989	219.068	72.1421	48.8875	227.012	136.811	167.702
CAGL0A00517g		YGL006W	PMC1	Vacuolar Ca2+ ATPase involved in depleting cytosol of Ca2+ ions; prevents growth inhibition by activation of calcineurin in the presence of elevated concentrations of calcium; similar to mammalian PMCA1a	1-to-1	Anc_4.117	1123	0				-1.22509	1.67928	1.24897	1.33544		-0.136819	0.299671	0.495406	0.181968		2605.45	2369.71	2970.02	3655.7	2055.15	2688.64	2514.75
CAGL0I06094g	FBP26	YJL155C	FBP26	Fructose-2,6-bisphosphatase, required for glucose metabolism; protein abundance increases in response to DNA replication stress	1-to-1	Anc_1.192	451	0				-1.22399	-0.020251	-0.201822	-0.0524865		-0.184954	-0.004872	-0.0855403	-0.009244		1326.02	1166.47	1158.47	1154.56	1492.78	1314.58	1318.69
CAGL0H08459g		YBR096W		Putative protein of unknown function; green fluorescent protein (GFP)-fusion protein localizes to the ER	1-to-1	Anc_3.337	227	0.015				-1.22399	0.0819485	0.518668	0.231663		-0.522303	0.0476469	0.346479	0.100348		169.741	118.184	143.347	148.16	199.496	249.829	169.318
CAGL0L12012g		YER175C	TMT1	Trans-aconitate methyltransferase; cytosolic enzyme that catalyzes the methyl esterification of 3-isopropylmalate, an intermediate of the leucine biosynthetic pathway, and trans-aconitate, which inhibits the citric acid cycle	1-to-1	Anc_8.241	294	0.01				-1.22329	-0.478385	0.203209	1.97555		-0.292231	-0.279216	0.0983416	0.405777		514.342	420.032	158.601	130.694	722.312	731.642	389.13
CAGL0G07623g		YBR286W	APE3	Vacuolar aminopeptidase Y; processed to mature form by Prb1p	1-to-1	Anc_1.298	564	0.01				-1.22206	0.135532	-0.372448	1.29845		-0.395942	0.0773407	-0.315746	0.268476		284.189	215.981	147.223	155.33	177.138	142.759	194.969
CAGL0M14091g					1-to-0	0	214	0.085				-1.2218	0.42821	0.434556	0.816442		-0.563617	0.554377	0.496292	0.254771		147.139	99.5545	26.8812	39.476	37.8354	59.4831	53.0915
CAGL0E04444g		YHR013C	ARD1	Subunit of protein N-terminal acetyltransferase NatA; NatA is comprised of Nat1p, Ard1p, and Nat5p; acetylates many proteins and thus affects telomeric silencing, cell cycle, heat-shock resistance, mating, and sporulation; human Ard1p levels are elevated in cancer cells; protein abundance increases in response to DNA replication stress	1-to-1	Anc_5.600	233	0.435				-1.21984	0.395337	1.03428	1.14935		-1.36732	0.781896	1.12572	0.696481		31.6034	12.2499	11.7528	20.2077	37.8354	89.2246	24.1319
CAGL0G08107g		YDR096W	GIS1	Histone demethylase and transcription factor; regulates genes during nutrient limitation; activity modulated by proteasome-mediated proteolysis; has JmjC and JmjN domain in N-terminus that interact, promoting stability and proper transcriptional activity; contains two transactivating domains downstream of Jmj domains and a C-terminal DNA binding domain; relocalizes to the cytosol in response to h…	2-to-2	Anc_8.234	626	0.12				-1.21946	0.388803	0.0640704	0.587297		-0.811617	0.556944	0.0262884	0.50948		76.5292	43.602	22.5055	33.109	65.3521	71.3797	48.2827
CAGL0E02475g	SIN3	YOL004W	SIN3	Component of both the Rpd3S and Rpd3L histone deacetylase complexes; involved in transcriptional repression and activation of diverse processes, including mating-type switching and meiosis; involved in the maintenance of chromosomal integrity	2-to-1	Anc_6.029	1494	0				-1.21743	2.29626	-1.60211	-0.836365		-0.165668	0.470674	-0.665255	-0.131884		1665.96	1485.23	1626.52	2253.96	2125.66	1249.14	1792.56
CAGL0I07733g		YOL090W	MSH2	Protein that binds to DNA mismatches; forms heterodimers with Msh3p and Msh6p that bind to DNA mismatches to initiate the mismatch repair process; contains a Walker ATP-binding motif required for repair activity and involved in interstrand cross-link repair; Msh2p-Msh6p binds to and hydrolyzes ATP	1-to-1	Anc_3.107	958	0				-1.21733	0.199733	-0.158938	0.571711		-0.240164	0.0671824	-0.0869014	0.111308		756.705	640.663	463.986	486.104	644.922	576.986	609.508
CAGL0H04477g		YMR162C	DNF3	Trans-golgi network aminophospholipid translocase (flippase); maintains membrane lipid asymmetry in post-Golgi secretory vesicles; localizes to the trans-Golgi network; likely involved in protein transport; type 4 P-type ATPase	1-to-1	Anc_2.349	1627	0.005				-1.21403	-0.360077	0.892386	0.900095		-0.251724	-0.137174	0.503052	0.243436		683.454	574.028	372.34	338.569	362.876	493.71	451.997
CAGL0L13332g	EPA13				1-to-0	0	1432	0.365				-1.21369	0.403275	-0.25007	1.48693		-0.355662	0.11523	-0.150734	0.260123		344.314	269.085	686.477	743.556	460.904	398.537	477.6
CAGL0L12694g		YPL045W	VPS16	Subunit of the HOPS and the CORVET complexes; part of the Class C Vps complex essential for membrane docking and fusion at Golgi-to-endosome and endosome-to-vacuole protein transport stages	1-to-1	Anc_8.493	807	0.925				-1.2118	0.466995	0.145046	0.884036		-0.85904	0.13731	0.140047	0.750905		68.4896	37.7597	632.088	695.204	32.676	41.6382	112.256
CAGL0D01386g	MED1	YPR070W	MED1	Subunit of the RNA polymerase II mediator complex; associates with core polymerase subunits to form the RNA polymerase II holoenzyme; essential for transcriptional regulation	1-to-1	Anc_3.364	566	0.04				-1.21073	-0.523449	-0.52712	-0.366475		-0.507641	-1.01637	-1.23596	-0.763886		175.05	123.125	22.0678	10.9094	20.6375	11.8966	43.0387
CAGL0L04180g		YNL128W	TEP1	PTEN homolog with no demonstrated inositol lipid phosphatase activity; plays a role in normal sporulation; homolog of human tumor suppressor gene PTEN/MMAC1/TEP1 and fission yeast ptn1	1-to-1	Anc_2.141	431	0.065				-1.20993	1.93911	0.538162	0.477638		-0.794961	1.69181	1.0255	0.145405		78.1461	45.0402	31.8202	102.799	8.59896	23.7932	27.7557
CAGL0D03696g		YMR178W		Protein of unknown function; green fluorescent protein (GFP)-fusion protein localizes to both the cytoplasm and nucleus; YMR178W is not an essential gene; protein abundance increases in response to DNA replication stress	1-to-1	Anc_6.250	296	0.015				-1.20556	1.49744	-0.174771	1.29238		-0.306694	0.748341	-0.107715	0.393549		453.471	366.628	147.723	248.154	454.025	404.485	312.147
CAGL0K07161g					2-to-1	Anc_6.136	321	0				-1.20538	0.193641	-1.36655	0.377067		-0.319197	0.122813	-0.952441	0.0658788		419.074	335.894	117.653	128.107	316.442	160.604	249.879
CAGL0M03223g		YJL080C	SCP160	Essential RNA-binding G protein effector of mating response pathway; mainly associated with nuclear envelope and ER, interacts in mRNA-dependent manner with translating ribosomes via multiple KH domains, similar to vertebrate vigilins	1-to-1	Anc_1.290	1210	0.01				-1.20523	0.96702	-0.0952975	-0.0545242		-0.249539	0.462315	-0.0682245	-0.0085624		685.071	576.258	182.544	251.5	361.156	333.105	356.122
CAGL0G09174g		YPL195W	APL5	Delta adaptin-like subunit of the clathrin associated protein complex; functions in transport of alkaline phosphatase to the vacuole via the alternate pathway; suppressor of loss of casein kinase 1 function; the clathrin associated protein complex is also known as AP-3	1-to-1	Anc_6.201	921	0				-1.20263	0.653532	-0.119005	-1.36261		-0.512572	0.497128	-0.113792	-0.556121		169.678	118.939	72.0176	101.646	173.699	160.604	128.515
CAGL0J02508g	AWP1				1-to-0	0	901	0.015				-1.2026	0.776175	-0.262005	-0.281221		-0.226791	0.185964	-0.131616	-0.0480743		829.676	708.986	1095.51	1246.23	813.461	701.9	904.248
CAGL0M13849g	GAS2	YMR307W	GAS1	Beta-1,3-glucanosyltransferase; required for cell wall assembly and also has a role in transcriptional silencing; localizes to the cell surface via a glycosylphosphatidylinositol (GPI) anchor; also found at the nuclear periphery	2-to-1	Anc_5.013	566	0				-1.20202	-0.0943682	0.138102	0.559917		-0.441498	-0.0652058	0.086195	0.121862		223.712	164.735	106.526	101.818	156.501	166.553	155.079
CAGL0I07381g		YOL107W		Putative protein of unknown function; green fluorescent protein (GFP)-fusion protein localizes to the cytoplasm and colocalizes in a punctate pattern with the early golgi/COPI vesicles; YOL107W is not an essential protein	1-to-1	Anc_3.076	340	0.035				-1.2019	-0.138506	-0.328202	0.5445		-0.574282	-0.113417	-0.265722	0.178115		137.661	92.4559	78.644	72.6982	201.216	166.553	129.632
CAGL0F01903g		YLR052W	IES3	Subunit of the INO80 chromatin remodeling complex	1-to-1	Anc_8.053	281	0				-1.20189	1.56388	0.119762	0.839943		-0.28146	0.517724	0.0593057	0.182504		534.322	439.618	405.972	581.228	514.218	511.555	481.373
CAGL0F01089g		YOL031C	SIL1	Nucleotide exchange factor for the ER lumenal Hsp70 chaperone Kar2p; required for protein translocation into the endoplasmic reticulum (ER); homolog of Yarrowia lipolytica SLS1; GrpE-like protein	1-to-1	Anc_7.098	340	0.005				-1.20054	0.544927	-0.570465	1.09347		-0.343241	0.226656	-0.395454	0.394121		360.736	284.357	269.377	315.203	295.804	220.087	306.327
CAGL0I08437g					2-to-1	Anc_7.519	1331	0.005				-1.19989	-0.343441	-0.349301	1.90563		-0.272829	-0.111644	-0.165987	0.468749		566.715	469.067	535.879	495.973	992.319	832.763	670.442
CAGL0B03855g		YJR010C-A	SPC1	Subunit of the signal peptidase complex (SPC); SPC cleaves the signal sequence from proteins targeted to the endoplasmic reticulum (ER); homolog of the SPC12 subunit of mammalian signal peptidase complex; protein abundance increases in response to DNA replication stress	1-to-1	Anc_5.151	95	0				-1.19834	1.01838	0.107265	0.840977		-0.374588	0.539673	0.0527818	0.2769		303.647	234.211	143.097	208.011	491.86	487.761	277.511
CAGL0M09427g		YBL102W	SFT2	Tetra-spanning membrane protein found mostly in the late Golgi; non-essential; can suppress some sed5 alleles; may be part of the transport machinery, but precise function is unknown; similar to mammalian syntaxin 5	1-to-1	Anc_7.437	214	0.175				-1.19821	-0.637316	0.923591	-0.368798		-0.423563	-0.778989	0.93282	-0.192876		240.332	179.187	46.3863	27.0328	49.8739	101.121	82.229
CAGL0J11242g		YNL180C	RHO5	Non-essential small GTPase of the Rho/Rac family of Ras-like proteins; likely involved in protein kinase C (Pkc1p)-dependent signal transduction pathway that controls cell integrity	2-to-1	Anc_2.075	385	0.135				-1.19815	1.6945	0.313789	0.1343		-0.428355	1.40704	0.230194	0.0618663		235.265	174.828	40.3845	107.097	135.863	160.604	108.883
CAGL0L02651g		YOR219C	STE13	Dipeptidyl aminopeptidase; Golgi integral membrane protein that cleaves on the carboxyl side of repeating -X-Ala- sequences, required for maturation of alpha factor, transcription is induced by a-factor	1-to-1	Anc_8.638	910	0				-1.19709	0.837101	-0.418893	0.218558		-0.216948	0.246431	-0.191972	0.035124		900.807	775.04	605.207	717.939	1150.54	945.781	856.011
CAGL0C02233g		YER042W	MXR1	Methionine-S-sulfoxide reductase; involved in the response to oxidative stress; protects iron-sulfur clusters from oxidative inactivation along with MXR2; involved in the regulation of lifespan; reduced activity of human homolog implicated in Alzheimer disease	1-to-1	Anc_3.541	248	0				-1.19606	0.0725319	0.506383	0.814357		-0.233164	0.0256073	0.25806	0.150125		774.502	658.921	419.788	427.305	581.289	660.262	573.872
CAGL0J05060g	ZAP1	YJL056C	ZAP1	Zinc-regulated transcription factor; binds to zinc-responsive promoters to induce transcription of certain genes in presence of zinc, represses other genes in low zinc; regulates its own transcription; contains seven zinc-finger domains	1-to-1	Anc_1.326	711	0.86				-1.19576	0.161936	-0.0167207	0.992653		-1.74034	0.198724	-0.325371	0.926264		20.4642	6.12493	33.9456	38.9587	3.43958	5.94831	13.3689
CAGL0D05566g		YLL012W	YEH1	Steryl ester hydrolase; one of three gene products (Yeh1p, Yeh2p, Tgl1p) responsible for steryl ester hydrolase activity and involved in sterol homeostasis; localized to lipid particle membranes; YEH1 has a paralog, YEH2, that arose from the whole genome duplication	2-to-2	Anc_5.200	470	0				-1.19558	0.439956	-0.940985	1.11948		-0.186106	0.10504	-0.418264	0.179886		1242.19	1091.86	1140.21	1226.32	1408.51	987.419	1258.86
CAGL0A00825g					2-to-1	Anc_4.131	365	0				-1.19378	-0.111714	-0.535189	0.650392		-0.292132	-0.0371713	-0.273041	0.115603		489.225	399.547	493.869	481.307	773.906	606.728	571.833
CAGL0L04026g		YNL119W	NCS2	Protein required for uridine thiolation of Lys(UUU) and Glu(UUC) tRNAs; required for the thiolation of uridine at the wobble position of Lys(UUU) and Glu(UUC) tRNAs; has a role in urmylation and in invasive and pseudohyphal growth; inhibits replication of Brome mosaic virus in S. cerevisiae	1-to-1	Anc_2.154	470	0.105				-1.19374	1.76187	-0.0475046	-0.824295		-0.917636	2.9067	-0.158121	-0.661821		59.3621	31.4249	5.12621	38.4415	27.5167	29.7415	20.3064
CAGL0C05533g		YDL237W	AIM6	Putative protein of unknown function; required for respiratory growth; YDL237W is not an essential gene	1-to-1	Anc_2.021	438	0				-1.19151	1.10323	0.794139	-0.728248		-0.227595	0.356737	0.389476	-0.191446		807.461	689.618	458.359	586.941	672.438	832.763	629.014
CAGL0J10956g	SUM1	YDR310C	SUM1	Transcriptional repressor that regulates middle-sporulation genes; required for mitotic repression of middle sporulation-specific genes; also acts as general replication initiation factor; involved in telomere maintenance, chromatin silencing; regulated by pachytene checkpoint	1-to-1	Anc_5.333	618	0.005				-1.19026	0.856475	0.703155	-0.80335		-0.750986	0.619842	0.976839	-0.348275		83.6263	49.6905	75.2055	115.569	20.6375	47.5865	50.631
CAGL0M12320g		YAL053W	FLC2	Putative FAD transporter; required for uptake of FAD into endoplasmic reticulum; involved in cell wall maintenance; FLC2 has a paralog, YOR365C, that arose from the whole genome duplication	1-to-2	Anc_7.016	770	0.06				-1.18876	1.05412	1.58152	0.118032		-0.543738	0.782929	0.923619	0.0526746		148.8	102.076	66.7661	114.879	273.447	499.658	139.533
CAGL0M11330g		YOR292C		Putative protein of unknown function; green fluorescent protein (GFP)-fusion protein localizes to the vacuole; YOR292C is not an essential gene	1-to-1	Anc_8.759	297	0				-1.18804	-1.38848	0.522233	-0.533581		-0.317481	-0.447555	0.274504	-0.0981535		411.079	329.879	607.773	445.67	505.619	582.934	501.761
CAGL0L11704g		YER161C	SPT2	Protein involved in negative regulation of transcription; required for RNA polyadenylation; exhibits regulated interactions with both histones and SWI-SNF components; relocalizes to the cytosol in response to hypoxia; similar to mammalian HMG1 proteins	1-to-1	Anc_8.224	337	0				-1.18746	-0.167377	-0.219116	-0.407475		-0.600187	-0.222427	-0.230971	-0.183351		124.096	81.8625	34.1332	29.2564	115.226	101.121	78.734
CAGL0J11374g					1-to-0	0	84	0				-1.1871	-0.638513	0.267401	0.135609		-0.226016	-0.217592	0.129582	0.0216998		812.688	694.842	495.119	425.802	736.071	761.384	666.578
CAGL0M08008g		YJR033C	RAV1	Subunit of RAVE complex (Rav1p, Rav2p, Skp1p); the RAVE complex promotes assembly of the V-ATPase holoenzyme; required for transport between the early and late endosome/PVC and for localization of TGN membrane proteins; potential Cdc28p substrate	1-to-1	Anc_1.457	1389	0				-1.18679	1.4997	-0.696094	-0.526184		-0.409762	0.805165	-0.69137	-0.208343		250.968	188.916	124.467	217.487	120.385	77.328	155.507
CAGL0I07777g		YOL088C	MPD2	Member of the protein disulfide isomerase (PDI) family; exhibits chaperone activity; overexpression suppresses the lethality of a pdi1 deletion but does not complement all Pdi1p functions; undergoes oxidation by Ero1p	1-to-1	Anc_3.111	241	0				-1.18648	0.164863	-0.573611	1.01122		-0.237161	0.0564603	-0.320447	0.194768		735.235	623.783	446.169	463.976	567.531	434.227	571.003
CAGL0E04708g		YDR058C	TGL2	Triacylglycerol lipase that is localized to the mitochondria; has lipolytic activity towards triacylglycerols and diacylglycerols when expressed in E. coli	1-to-1	Anc_1.101	343	0				-1.18604	1.84372	0.216369	0.199493		-0.369179	0.907547	0.125071	0.0445257		305.767	236.732	142.034	266.434	297.524	315.26	234.657
CAGL0D05522g		YLL014W	EMC6	Member of conserved ER transmembrane complex; required for efficient folding of proteins in the ER; null mutant displays induction of the unfolded protein response; homologous to worm F33D4.7/EMC-6, fly CG11781, human TMEM93	1-to-1	Anc_5.195	108	0.025				-1.18603	0.979161	-0.288827	-1.78719		-0.600508	0.510364	-0.291593	-0.654171		123.683	81.5715	149.786	213.357	120.385	101.121	130.653
CAGL0M05593g		YBR162W-A	YSY6	Protein of unknown function; expression suppresses a secretory pathway mutation in E. coli; has similarity to the mammalian RAMP4 protein involved in secretion	1-to-1	Anc_8.516	65	0.18				-1.18575	0.274118	0.100761	0.459413		-1.7233	0.672476	0.113569	1.22385		20.4642	6.19767	8.56454	13.6502	6.87916	11.8966	10.6433
CAGL0J10208g		YNL072W	RNH201	Ribonuclease H2 catalytic subunit; removes RNA primers during Okazaki fragment synthesis and errant ribonucleotides misincorporated during DNA replication; homolog of RNAse HI; related to human AGS4 which causes Aicardi-Goutieres syndrome	1-to-1	Anc_2.224	308	0.04				-1.18373	-1.26283	-0.706136	1.4412		-0.471034	-1.32358	-0.808542	0.417963		192.236	138.688	68.954	27.5501	87.7093	53.5348	105.151
CAGL0H07997g	KNH1	YDL049C	KNH1	Protein with similarity to Kre9p; Kre9p is involved in cell wall beta 1,6-glucan synthesis; overproduction suppresses growth defects of a kre9 null mutant; required for propionic acid resistance	1-to-1	Anc_4.223	266	0				-1.18297	0.988932	0.0934691	-0.169398		-0.317142	0.480316	0.0474899	-0.0387876		408.33	327.749	175.354	244.628	295.804	297.415	276.68
CAGL0H07359g	PHO8	YDR481C	PHO8	Repressible vacuolar alkaline phosphatase; regulated by levels of Pi and by Pho4p, Pho9p, Pho80p, Pho81p and Pho85p; dephosphorylates phosphotyrosyl peptides; contributes to NAD+ metabolism by producing nicotinamide riboside from NMN	1-to-1	Anc_8.501	546	0				-1.1824	0.137921	-0.00629505	1.06102		-0.297757	0.0499708	-0.0133664	0.192821		461.835	375.711	391.844	405.654	373.195	356.899	407.235
CAGL0F06589g		YMR065W	KAR5	Protein required for nuclear membrane fusion during karyogamy; localizes to the membrane with a soluble portion in the endoplasmic reticulum lumen, may form a complex with Jem1p and Kar2p; expression of the gene is regulated by pheromone	1-to-1	Anc_2.632	470	0				-1.18171	0.552342	0.113419	0.444816		-0.177247	0.162026	0.0522606	0.0995981		1344.63	1189.18	630.214	705.12	951.044	927.936	930.602
CAGL0J04532g		YLR419W		Putative helicase with limited sequence similarity to human Rb protein; the authentic, non-tagged protein is detected in highly purified mitochondria in high-throughput studies; YLR419W is not an essential gene	1-to-1	Anc_4.291	1421	0.01				-1.17827	0.197047	-0.072598	-0.088475		-0.307993	0.111845	-0.0755158	-0.0183885		428.947	346.488	146.973	158.82	182.298	172.501	225.67
CAGL0G09779g		YOR179C	SYC1	Subunit of the APT subcomplex of cleavage and polyadenylation factor; may have a role in 3' end formation of both polyadenylated and non-polyadenylated RNAs; SYC1 has a paralog, YSH1, that arose from the whole genome duplication	2-to-2	Anc_6.074	208	0.31				-1.17696	0.39653	-0.508887	-0.631938		-1.28834	1.38074	-0.797484	-0.360092		32.5646	13.3327	3.43833	8.95346	44.7146	29.7415	17.1073
CAGL0L07942g		YCR020C-A	MAK31	Non-catalytic subunit of N-terminal acetyltransferase of the NatC type; required for replication of dsRNA virus; member of the Sm protein family	1-to-1	Anc_1.438	93	0.875				-1.17581	0.164677	-0.0167207	0		-2.56992	0.349957	-0.325371	0		10.4836	1.76557	12.4406	15.8558	3.43958	5.94831	7.65511
CAGL0K10142g		YDR078C	SHU2	Component of the Shu complex, which promotes error-free DNA repair; Shu complex mediates inhibition of Srs2p function	1-to-1	Anc_8.203	256	0.005				-1.174	-0.863587	-0.800652	-0.24011		-0.274785	-0.209305	-0.516899	-0.0711597		533.782	441.21	1213.23	1049.39	368.035	249.829	620.01
CAGL0L04884g		YGR120C	COG2	Essential component of the conserved oligomeric Golgi complex; a cytosolic tethering complex that functions in protein trafficking to mediate fusion of transport vesicles to Golgi compartments; the components of the Golgi complex are Gog1p through Cog8p	1-to-1	Anc_3.472	272	0.695				-1.1725	0.196257	0.202635	1.65053		-0.610834	0.210773	0.212866	0.460188		117.26	76.784	42.8229	49.5593	36.1156	47.5865	56.6031
CAGL0J10494g		YDR441C	APT2	Potential adenine phosphoribosyltransferase; encodes a protein with similarity to adenine phosphoribosyltransferase, but artificially expressed protein exhibits no enzymatic activity; APT2 has a paralog, APT1, that arose from the whole genome duplication	2-to-2	Anc_5.557	197	0.04				-1.17212	-0.528749	-0.52712	-0.525766		-0.681355	-0.484992	-1.23596	-1.22467		96.3824	60.1021	71.642	51.1883	20.6375	11.8966	52.2325
CAGL0J00253g		YGR023W	MTL1	Putative plasma membrane sensor; involved in cell integrity signaling and stress response during glucose starvation and oxidative stress; has structural and functional similarity to Mid2p; MTL1 has a paralog, MID2, that arose from the whole genome duplication	2-to-2	Anc_4.159	505	0				-1.17145	0.0851138	-0.0858448	0.114845		-0.279001	0.0326947	-0.0558862	0.0202176		515.456	424.819	344.895	352.801	464.344	428.278	435.418
CAGL0K09966g	PRT1	YOR361C	PRT1	eIF3b subunit of the eukaryotic translation initiation factor 3 (eIF3); subunit of the core complex of eIF3; essential for translation; part of a subcomplex (Prt1p-Rpg1p-Nip1p) that stimulates binding of mRNA and tRNA(i)Met to ribosomes	1-to-1	Anc_7.022	720	0.925				-1.1673	-0.142447	0.500858	-0.268795		-0.956037	-0.134061	0.520894	-0.122005		52.9841	27.3117	61.3271	55.8851	49.8739	77.328	54.5201
CAGL0M11176g		YMR222C	FSH2	Putative serine hydrolase that localizes to the cytoplasm; sequence is similar to S. cerevisiae Fsh1p and Fsh3p and the human candidate tumor suppressor OVCA2	1-to-1	Anc_8.741	220	0				-1.16683	-0.808582	-1.58307	-0.595853		-0.234095	-0.242687	-0.864935	-0.119315		728.793	619.633	682.353	576.704	681.037	356.899	697.046
CAGL0I05654g		YNR012W	URK1	Uridine/cytidine kinase; component of the pyrimidine ribonucleotide salvage pathway that converts uridine into UMP and cytidine into CMP; involved in the pyrimidine deoxyribonucleotide salvage pathway, converting deoxycytidine into dCMP	1-to-1	Anc_6.307	477	0.05				-1.16597	-0.544997	0.761051	0.914999		-0.363319	-0.724721	0.439193	0.117625		304.563	236.76	39.4469	23.8699	337.079	440.175	159.395
CAGL0B01529g	PEX7	YDR142C	PEX7	Peroxisomal signal receptor for peroxisomal matrix proteins; recognizes the N-terminal nonapeptide signal (PTS2); WD repeat protein; defects in human homolog cause lethal rhizomelic chondrodysplasia punctata (RCDP)	1-to-1	Anc_8.316	370	0.005				-1.16075	1.46309	-0.42361	0.366611		-0.499694	2.12936	-0.876602	0.319223		165.725	117.21	10.0649	44.0363	25.7969	17.8449	35.042
CAGL0K00847g	CIR1	YGR207C	CIR1	Mitochondrial protein that interacts with frataxin (Yfh1p); putative ortholog of mammalian electron transfer flavoprotein complex subunit ETF-beta; may have a role in oxidative stress response	1-to-1	Anc_5.126	260	0.1				-1.15806	1.15965	-0.844493	-0.263551		-0.531412	0.975197	-0.643237	-0.12464		147.336	101.938	48.5741	95.4923	233.892	148.708	118.734
CAGL0G09273g		YGR197C	SNG1	Protein involved in resistance to nitrosoguanidine and 6-azauracil; expression is regulated by transcription factors involved in multidrug resistance; SNG1 has a paralog, YJR015W, that arose from the whole genome duplication	2-to-2	Anc_5.143	546	0.01				-1.15725	-0.0905823	-0.811153	0.979504		-0.4395	-0.046572	-0.629658	0.351379		209.097	154.186	189.734	183.707	221.853	142.759	206.468
CAGL0K00495g		YKL204W	EAP1	eIF4E-associated protein, competes with eIF4G for binding to eIF4E; accelerates mRNA degradation by promoting decapping, facilitated by interaction with eIF4E; essential for Puf5p mediated repression; associates with Puf5p and Dhh1p; inhibits cap-dependent translation; functions independently of eIF4E to maintain genetic stability; plays a role in cell growth, implicated in the TOR signaling casc…	1-to-1	Anc_1.518	701	0				-1.1559	0.313595	1.1296	-1.70534		-0.403003	0.214426	0.759541	-0.552357		245.596	185.74	98.3985	114.166	178.858	297.415	162.894
CAGL0D03762g		YHR061C	GIC1	Protein involved in initiation of budding and cellular polarization; interacts with Cdc42p via the Cdc42/Rac-interactive binding (CRIB) domain; relocalizes from bud neck to nucleus upon DNA replication stress; GIC1 has a paralog, GIC2, that arose from the whole genome duplication	2-to-2	Anc_5.331	313	0.165				-1.15574	-0.18074	0.346381	0.0193131		-0.65496	-0.174506	0.240761	0.0119063		100.596	63.8878	59.3268	52.5677	166.82	196.294	99.8526
CAGL0K07458g		YKL126W	YPK1	Serine/threonine protein kinase; phosphorylates and downregulates flippase activator Fpk1p; inactivates Orm1p and Orm2p (inhibitors of serine:palmitoyl-coenzyme A transferase) by phosphorylation in response to compromised sphingolipid synthesis; mutations affect receptor-mediated endocytosis and sphingolipid-mediated and cell integrity signaling pathways; homolog of mammalian kinase SGK; YPK1 has…	2-to-2	Anc_2.446	705	0.01				-1.15522	0.698791	0.330921	-0.0108958		-0.315597	0.367481	0.220794	-0.00273646		392.627	315.483	155.725	200.901	190.897	220.087	226.836
CAGL0M05379g		YBR201W	DER1	Endoplasmic reticulum membrane protein; required for ER-associated protein degradation of misfolded or unassembled proteins; N- and C- termini protrude into the cytoplasm, has similarity to Dfm1p	1-to-1	Anc_8.535	213	0.325				-1.15516	-1.14038	-1.24302	1.25523		-0.528775	-0.980532	-2.13469	0.5853		147.947	102.548	91.7723	46.5095	42.9948	11.8966	83.5753
CAGL0L03696g		YOR092W	ECM3	Non-essential protein of unknown function; involved in signal transduction and the genotoxic response; induced rapidly in response to treatment with 8-methoxypsoralen and UVA irradiation; relocalizes from ER to cytoplasm upon DNA replication stress; ECM3 has a paralog, YNL095C, that arose from the whole genome duplication	2-to-2	Anc_2.192	608	0				-1.155	0.548679	1.00028	0.579657		-0.283363	0.291473	0.553115	0.110139		485.317	398.772	157.101	192.274	385.233	541.296	308.538
CAGL0K09988g		YDR084C	TVP23	Integral membrane protein; localized to late Golgi vesicles along with the v-SNARE Tlg2p; green fluorescent protein (GFP)-fusion protein localizes to the cytoplasm in a punctate pattern	1-to-1	Anc_8.216	197	0.02				-1.15454	1.05712	-0.696094	-0.576725		-0.986276	0.899482	-0.69137	-0.181759		49.184	24.8271	49.1993	91.7761	120.385	77.328	66.2906
CAGL0K01661g		YDL025C	RTK1	Putative protein kinase, potentially phosphorylated by Cdc28p; interacts with ribosome biogenesis factors, Cka2, Gus1 and Arc1; protein abundance increases in response to DNA replication stress	1-to-1	Anc_3.167	483	0				-1.1541	-0.352723	0.098088	-1.24247		-0.190028	-0.118189	0.0494538	-0.228751		1099.51	963.818	499.056	459.802	350.837	350.95	577.411
CAGL0K12870g		YFL046W	FMP32	Putative protein of unknown function; the authentic, non-tagged protein is detected in highly purified mitochondria in high-throughput studies	1-to-1	Anc_8.008	206	0				-1.15301	-0.517476	1.93164	-0.0755141		-0.297335	-0.240801	1.14305	-0.01797		439.646	357.764	248.81	210.562	237.331	505.606	296.102
CAGL0D06270g		YGL047W	ALG13	Catalytic component of UDP-GlcNAc transferase; required for the second step of dolichyl-linked oligosaccharide synthesis; anchored to the ER membrane via interaction with Alg14p; similar to bacterial and human glycosyltransferases; protein abundance increases in response to DNA replication stress	1-to-1	Anc_4.058	199	0.735				-1.15135	0.0307052	-0.361945	0.545329		-1.54238	0.24694	-1.34834	0.329613		23.1949	7.96324	1.43785	1.70628	8.59896	5.94831	6.59453
CAGL0M12815g		YIL073C	SPO22	Meiosis-specific protein essential for chromosome synapsis; involved in completion of nuclear divisions during meiosis; induced early in meiosis	1-to-1	Anc_7.272	985	0.01				-1.15116	1.81134	-0.471402	0.50587		-0.209907	0.461052	-0.326219	0.151453		887	766.894	825.574	1136.44	297.524	231.984	601.728
CAGL0G05698g	GDH2	YDL215C	GDH2	NAD(+)-dependent glutamate dehydrogenase; degrades glutamate to ammonia and alpha-ketoglutarate; expression sensitive to nitrogen catabolite repression and intracellular ammonia levels	1-to-1	Anc_2.068	1096	0				-1.14976	-0.0473079	-0.453761	0.379296		-0.130585	-0.0093276	-0.182689	0.0567634		2498.87	2282.62	2238.6	2224.17	2060.31	1689.32	2258.84
CAGL0E05148g		YGL156W	AMS1	Vacuolar alpha mannosidase; involved in free oligosaccharide (fOS) degradation; delivered to the vacuole in a novel pathway separate from the secretory pathway	1-to-1	Anc_2.311	1082	0.005				-1.14955	0.305608	0.36818	1.06549		-0.291655	0.126668	0.200781	0.213469		453.892	370.814	281.63	307.475	426.508	469.916	379.187
CAGL0L06908g		YDL084W	SUB2	Component of the TREX complex required for nuclear mRNA export; member of the DEAD-box RNA helicase superfamily and is involved in early and late steps of spliceosome assembly; homolog of the human splicing factor hUAP56; relocalizes from nucleus to cytoplasm upon DNA replication stress	1-to-1	Anc_2.384	440	0.95				-1.14931	-0.519366	-0.757931	-0.00615899		-0.673755	-0.661645	-1.1866	-0.00292637		94.6128	59.3102	41.8224	26.4383	46.4344	23.7932	56.8503
CAGL0B01287g	BUD5	YCR038C	BUD5	GTP/GDP exchange factor for Rsr1p (Bud1p); required for both axial and bipolar budding patterns; mutants exhibit random budding in all cell types	1-to-1	Anc_1.134	1248	0				-1.14909	2.28234	0.412051	2.45403		-0.208064	0.696465	0.206053	0.396667		899.954	779.088	460.673	746.534	636.323	695.952	641.352
CAGL0H07491g		YBR158W	AMN1	Protein required for daughter cell separation; multiple mitotic checkpoints, and chromosome stability; contains 12 degenerate leucine-rich repeat motifs; expression is induced by the Mitotic Exit Network (MEN)	1-to-1	Anc_8.510	512	0.07				-1.14871	-0.0640498	-0.10776	-0.197617		-0.344412	-0.0446894	-0.145273	-0.0612839		327.497	257.946	103.838	100.67	87.7093	83.2763	143.947
CAGL0G01034g	FKS1	YLR342W	FKS1	Catalytic subunit of 1,3-beta-D-glucan synthase; functionally redundant with alternate catalytic subunit Gsc2p; binds to regulatory subunit Rho1p; involved in cell wall synthesis and maintenance; localizes to sites of cell wall remodeling; FKS1 has a paralog, GSC2, that arose from the whole genome duplication	2-to-2	Anc_4.173	1864	0				-1.14786	1.3988	0.497663	-1.74388		-0.182445	0.411152	0.248053	-0.369322		1185.02	1044.25	570.201	758.223	644.922	725.694	758.147
CAGL0M02915g		YJL185C	ATG36	Pex3p interacting protein, required for pexophagy; interacts with Atg8p and Atg11p; mRNA is weakly cell cycle regulated, peaking in G2 phase; YJL185C is a non-essential gene	1-to-1	Anc_1.152	259	0.435				-1.14721	1.80306	0.186339	0.327854		-0.929201	0.73712	0.294819	1.46284		53.7925	28.2491	227.679	379.506	10.3187	17.8449	50.1831
CAGL0L06028g		YGL181W	GTS1	Protein involved in Arf3p regulation and in transcription regulation; localizes to the nucleus and to endocytic patches; contains an N-terminal Zn-finger and ArfGAP homology domain, a C-terminal glutamine-rich region, and a UBA (ubiquitin associated) domain; gts1 mutations affect budding, cell size, heat tolerance, sporulation, life span, ultradian rhythms, endocytosis; expression oscillates in a…	1-to-1	Anc_8.142	506	0				-1.14717	1.6252	1.17583	0.225883		-0.228444	0.548259	0.642986	0.0560969		739.079	630.845	383.154	560.295	390.393	582.934	479.942
CAGL0C04191g		YBR006W	UGA2	Succinate semialdehyde dehydrogenase; involved in the utilization of gamma-aminobutyrate (GABA) as a nitrogen source; part of the 4-aminobutyrate and glutamate degradation pathways; localized to the cytoplasm	1-to-1	Anc_3.199	492	0.005				-1.1461	0.536516	-0.0846903	0.852186		-0.186328	0.133277	-0.0263923	0.13632		1129.15	992.339	1003.74	1100.89	3577.17	3247.78	1594.55
CAGL0M11440g		YLR098C	CHA4	DNA binding transcriptional activator; mediates serine/threonine activation of the catabolic L-serine (L-threonine) deaminase (CHA1); Zinc-finger protein with Zn[2]-Cys[6] fungal-type binuclear cluster domain	1-to-1	Anc_8.283	576	0				-1.14538	0.830173	0.261549	-0.864608		-0.179271	0.154123	0.119426	-0.14725		1224.59	1081.49	2662.39	2962.56	1043.91	1064.75	1504.21
CAGL0J10978g		YDR309C	GIC2	Redundant rho-like GTPase Cdc42p effector; involved in initiation of budding and cellular polarization; interacts with Cdc42p via the Cdc42/Rac-interactive binding (CRIB) domain and with PI(4,5)P2 via a polybasic region; GIC2 has a paralog, GIC1, that arose from the whole genome duplication	2-to-2	Anc_5.331	416	0.025				-1.14521	0.139898	0.773847	1.86914		-0.50669	0.109036	0.518319	0.76991		157.272	110.694	79.8314	86.0988	194.336	273.622	134.625
CAGL0L00957g					2-to-1	Anc_7.217	374	0.02				-1.145	0.536996	-1.10352	0.476381		-0.418855	0.207465	-0.905977	0.188316		224.037	167.583	319.639	369.073	199.496	107.07	242.645
CAGL0M01562g		YDR391C		Putative protein of unknown function; possibly involved in zinc homeostasis; Bdf1p-dependent transcription induced by salt stress; green fluorescent protein (GFP)-fusion protein localizes to both the cytoplasm and the nucleus	1-to-1	0	218	0.385				-1.14469	1.05181	1.35788	-0.125596		-0.488361	0.671092	1.10076	-0.0282686		168.169	119.877	93.7104	149.213	87.7093	190.346	111.394
CAGL0C01243g		YIL116W	HIS5	Histidinol-phosphate aminotransferase; catalyzes the seventh step in histidine biosynthesis; responsive to general control of amino acid biosynthesis; mutations cause histidine auxotrophy and sensitivity to Cu, Co, and Ni salts	1-to-1	Anc_2.252	384	0				-1.14208	0.10211	0.811485	0.778587		-0.384751	0.0627807	0.549737	0.234565		261.757	200.483	127.718	133.398	185.737	267.674	183.802
CAGL0K08624g	HAP4	YKL109W	HAP4	Transcription factor; subunit of the heme-activated, glucose-repressed Hap2p/3p/4p/5p CCAAT-binding complex, a transcriptional activator and global regulator of respiratory gene expression; provides the principal activation function of the complex; involved in diauxic shift	1-to-1	Anc_2.464	347	0				-1.14187	-0.0651169	-1.68777	-0.87726		-0.321986	-0.0384023	-1.49359	-0.217339		368.668	294.923	143.597	139.825	180.578	65.4314	212.234
CAGL0J11902g	AWP3a						1171					-1.14109	-0.656868	-1.05118			-0.331839	-0.251167	-0.869684			347.198	275.857	383.091	321.879	194.336	107.07	295.673
CAGL0J05852g					1-to-0	0	344	0.09				-1.14063	-0.677835	0.182817	0.631222		-0.364347	-0.710507	0.127152	0.15534		289.713	225.055	59.8894	36.5987	128.984	142.759	130.803
CAGL0L01573g		YML053C		Putative protein of unknown function; green fluorescent protein (GFP)-fusion protein localizes to the cytoplasm and the nucleus; overexpression causes a cell cycle delay or arrest; YML053C is not an essential gene	1-to-1	Anc_1.503	158	0.025				-1.13871	0.0570869	0.865542	1.54869		-0.343657	0.0520585	0.683502	0.40474		323.086	254.606	60.9519	63.1915	110.067	178.449	129.416
CAGL0J00759g		YJL039C	NUP192	Essential subunit of the inner ring of the nuclear pore complex (NPC); contributes to nucleocytoplasmic transport; homologous to human NUP205	1-to-1	Anc_5.261	1711	0.91				-1.13835	-1.87107	0.284081	-0.240515		-0.601181	-2.00135	0.532611	-0.321516		113.855	75.0548	74.4559	18.5966	8.59896	17.8449	41.7733
CAGL0J02662g	IRC5	YFR038W	IRC5	Putative ATPase containing the DEAD/H helicase-related sequence motif; null mutant displays increased levels of spontaneous Rad52p foci	1-to-1	Anc_7.205	845	0.01				-1.13753	-0.684263	0.313991	0.325309		-0.40584	-0.307916	0.195411	0.0928295		234.673	177.13	272.816	220.383	244.21	273.622	250.053
CAGL0F01419g	AUS1	YOR011W	AUS1	Plasma membrane sterol transporter of the ATP-binding cassette family; required, along with Pdr11p, for uptake of exogenous sterols and their incorporation into the plasma membrane; activity is stimulated by phosphatidylserine; sterol uptake is required for anaerobic growth because sterol biosynthesis requires oxygen; AUS1 has a paralog, PDR11, that arose from the whole genome duplication	1-to-2	Anc_7.123a	1399	0				-1.13639	-0.278997	0.422049	0.753155		-0.204194	-0.059777	0.212023	0.141587		913.805	793.204	1701.53	1632.47	622.564	684.056	989.22
CAGL0H08393g		YDR046C	BAP3	Amino acid permease; involved in uptake of cysteine, leucine, isoleucine and valine; BAP3 has a paralog, BAP2, that arose from the whole genome duplication	2-to-2	Anc_3.284	613	0				-1.13354	-0.149389	0.0930202	1.70578		-0.14346	-0.0407356	0.0423108	0.238606		1951.06	1766.38	821.51	798.638	1095.51	1058.8	1206.42
CAGL0H08778g		YPR042C	PUF2	mRNA-binding protein; member of the PUF protein family, which is defined by the presence of Pumilio homology domains that confer RNA binding activity; preferentially binds mRNAs encoding membrane-associated proteins; PUF2 has a paralog, JSN1, that arose from the whole genome duplication	2-to-2	Anc_7.462	1063	0				-1.13334	2.37433	-0.672698	1.29148		-0.201456	0.856084	-0.390587	0.231026		934.549	812.752	287.007	519.516	503.899	368.795	513.191
CAGL0H08195g		YOR027W	STI1	Hsp90 cochaperone; interacts with the Ssa group of the cytosolic Hsp70 chaperones and activates Ssa1p ATPase activity; interacts with Hsp90 chaperones and inhibits their ATPase activity; homolog of mammalian Hop	1-to-1	Anc_5.617	584	0				-1.13188	-0.186706	0.31541	1.42856		-0.0752767	-0.0296941	0.118146	0.174657		9718.95	9224.84	5795.08	5677.02	5185.17	5186.93	6634.59
CAGL0H04631g	AP1	YML007W	YAP1	Basic leucine zipper (bZIP) transcription factor; required for oxidative stress tolerance; activated by H2O2 through the multistep formation of disulfide bonds and transit from the cytoplasm to the nucleus; Yap1p is degraded in the nucleus after the oxidative stress has passed; mediates resistance to cadmium; relative distribution to the nucleus increases upon DNA replication stress; YAP1 has a p…	2-to-2	Anc_5.528	589	0.03				-1.13091	1.61967	0.233718	-0.775494		-0.33103	0.787095	0.127889	-0.193234		342.526	272.298	153.912	265.59	390.393	410.433	274.045
CAGL0L00649g		YAL054C	ACS1	Acetyl-coA synthetase isoform; along with Acs2p, acetyl-coA synthetase isoform is the nuclear source of acetyl-coA for histone acetylation; expressed during growth on nonfermentable carbon sources and under aerobic conditions	1-to-1	Anc_7.015	705	0				-1.13091	-0.488778	-0.686115	0.0408579		-0.257359	-0.17182	-0.39979	0.00748373		562.979	470.998	453.296	402.401	498.739	362.847	503.017
CAGL0K07832g		YBR118W	TEF2	Translational elongation factor EF-1 alpha; also encoded by TEF1; functions in the binding reaction of aminoacyl-tRNA (AA-tRNA) to ribosomes; may also have a role in tRNA re-export from the nucleus; TEF2 has a paralog, TEF1, that arose from the whole genome duplication	2-to-2	Anc_3.378	459	0.92				-1.12999	0.0592655	-0.361945	0.337384		-1.32569	0.159974	-1.34834	0.246363		28.7199	11.458	8.93969	9.98802	8.59896	5.94831	13.0212
CAGL0B02882g	BMT2				1-to-0	0	617	0				-1.12856	-0.205472	0.307747	0.361366		-0.22523	-0.0559528	0.149722	0.07825		734.903	628.679	828.824	797.295	725.752	761.384	761.775
CAGL0J05159g					1-to-0	0	7777.67	0.025				-1.12759	-0.175485	-0.186923	0.468422		-0.215393	-0.0569339	-0.106769	0.0601317		804.253	692.713	528.627	508.172	557.212	493.71	618.758
CAGL0L05192g					1-to-0	0	106	0.09				-1.12707	-0.46666	0.479112	-0.240618		-0.462758	-0.45439	0.347988	-0.0481402		180.161	130.725	63.7029	46.4916	149.622	190.346	119.749
CAGL0K03531g		YMR112C	MED11	Subunit of the RNA polymerase II mediator complex; associates with core polymerase subunits to form the RNA polymerase II holoenzyme; essential protein	1-to-1	Anc_2.436	126	0.3				-1.12647	-0.659196	0.108443	-0.996475		-0.858381	-0.547297	0.0595782	-0.436248		59.5149	32.8267	87.5833	59.9334	220.133	226.036	104.691
CAGL0J06732g		YML111W	BUL2	Component of the Rsp5p E3-ubiquitin ligase complex; involved in intracellular amino acid permease sorting, functions in heat shock element mediated gene expression, essential for growth in stress conditions; BUL2 has a paralog, BUL1, that arose from the whole genome duplication	2-to-2	Anc_8.834	990	0				-1.12496	1.03081	0.0158295	-0.943125		-0.340346	0.238326	0.00260139	-0.324433		321.138	253.651	1197.6	1412.71	515.937	493.71	583.266
CAGL0L05984g					1-to-0	0	126	0				-1.12408	1.22287	0.26894	-1.6271		-0.196637	0.312916	0.118875	-0.272533		965.936	842.859	861.959	1070.74	1288.12	1308.63	1023.6
CAGL0M04323g	ACE2	YLR131C	ACE2	Transcription factor required for septum destruction after cytokinesis; phosphorylation by Cbk1p blocks nuclear exit during M/G1 transition, causing localization to daughter cell nuclei, and also increases Ace2p activity; phosphorylation by Cdc28p and Pho85p prevents nuclear import during cell cycle phases other than cytokinesis; part of RAM network that regulates cellular polarity and morphogene…	2-to-2	Anc_8.326	704	0.015				-1.12376	2.00084	0.876818	0.119982		-0.638738	1.59397	0.73366	0.462838		99.5714	63.9522	39.6344	119.648	91.1489	154.656	71.1191
CAGL0F03905g		YMR216C	SKY1	SR protein kinase (SRPK); involved in regulating proteins involved in mRNA metabolism and cation homeostasis; similar to human SRPK1	1-to-1	Anc_8.732	709	0				-1.12285	-0.378968	-0.0343623	2.65014		-0.257669	-0.18622	-0.0511994	0.659308		553.285	462.789	218.177	191.757	153.061	148.708	264.367
CAGL0H00209g							3369					-1.1228	-0.0634731	-0.327844			-0.889594	-0.438957	-0.51839			55.6068	30.0147	2.31307	1.70628	44.7146	35.6899	17.9166
CAGL0J03740g		YOR242C	SSP2	Sporulation specific protein that localizes to the spore wall; required for sporulation at a point after meiosis II and during spore wall formation; SSP2 expression is induced midway in meiosis	1-to-1	Anc_8.670	370	0.015				-1.12183	1.01239	-1.00548	0.695465		-0.506303	0.611644	-0.730592	0.222476		151.181	106.435	106.901	163.345	270.007	160.604	163.412
CAGL0G05544g		YDL223C	HBT1	Shmoo tip protein, substrate of Hub1p ubiquitin-like protein; mutants are defective for mating projection formation, thereby implicating Hbt1p in polarized cell morphogenesis; HBT1 has a paralog, YNL195C, that arose from the whole genome duplication	2-to-2	Anc_2.054	808	0.01				-1.12124	-0.371676	-0.243699	1.20792		-0.313406	-0.237886	-0.210666	0.482994		374.364	301.266	130.656	110.795	178.858	154.656	206.052
CAGL0K10890g					1-to-0	0	401	0.02				-1.12033	-0.32484	0.350784	0.391813		-0.330689	-0.162488	0.251894	0.112433		336.688	267.72	208.675	186.448	149.622	178.449	219.061
CAGL0L05654g	TRK1	YJL129C	TRK1	Component of the Trk1p-Trk2p potassium transport system; 180 kDa high affinity potassium transporter; phosphorylated in vivo and interacts physically with the phosphatase Ppz1p, suggesting Trk1p acitivy is regulated by phosphorylation; TRK1 has a paralog, TRK2, that arose from the whole genome duplication	1-to-2	Anc_1.224	1353	0.77				-1.1193	-0.401484	0.106331	0.2685		-0.301393	-0.23279	0.0557321	0.0784919		402.697	326.776	158.351	134.755	294.084	297.415	265.679
CAGL0L04268g		YOR155C	ISN1	Inosine 5'-monophosphate (IMP)-specific 5'-nucleotidase; catalyzes the breakdown of IMP to inosine, does not show similarity to known 5'-nucleotidases from other organisms	1-to-1	Anc_5.501	448	0.015				-1.11906	1.39605	1.28561	-0.492404		-0.358804	0.63513	0.836176	-0.224031		287.027	223.827	188.733	293.117	194.336	339.054	219.167
CAGL0E01265g		YDR150W	NUM1	Protein required for nuclear migration; component of the mitochondria-ER-cortex-ancor (MECA); required for the association of mitochondria with the cell cortex and for accurate distribution of mitochondrial network; interacts with Mdm36p to link the ER and motochondria at the cortex; localizes to the mother cell cortex and the bud tip; may mediate interactions of dynein and cytoplasmic microtubul…	1-to-1	Anc_8.331	2097	0.03				-1.11885	0.249154	-0.111285	1.1352		-0.181912	0.0690187	-0.0577327	0.209298		1127.34	993.788	757.805	794.94	779.065	707.849	873.096
CAGL0K00473g		YKL205W	LOS1	Nuclear pore protein; involved in nuclear export of pre-tRNA and in re-export of mature tRNAs after their retrograde import from the cytoplasm	1-to-1	Anc_1.519	1064	0.005				-1.11849	0.0307655	0.0995678	-0.580209		-0.406309	0.0108132	0.0535429	-0.33226		226.354	170.796	426.416	429.624	214.974	220.087	274.791
CAGL0E03223g		YGR158C	MTR3	Exosome non-catalytic core component; involved in 3'-5' RNA processing and degradation in both the nucleus and the cytoplasm; has similarity to E. coli RNase PH and to human hMtr3p (EXOSC6)	1-to-1	Anc_4.063	249	0.89				-1.11842	0.366253	0.179714	0		-2.499	0.947513	0.506336	0		9.98062	1.76557	6.93921	13.3826	1.71979	5.94831	4.92018
CAGL0B01595g					1-to-0	Anc_8.307	733	0				-1.11766	1.4069	-0.128784	-0.497534		-0.270783	0.55425	-0.0610141	-0.115592		496.169	411.26	267.064	392.158	1002.64	904.143	510.266
CAGL0D06490g		YLR308W	CDA2	Chitin deacetylase; together with Cda1p involved in the biosynthesis ascospore wall component, chitosan; required for proper rigidity of the ascospore wall	2-to-1	Anc_4.047	363	0				-1.11689	0.052729	-0.0736164	-0.985901		-0.2959	0.0236945	-0.0665872	-0.251255		415.669	338.589	245.309	249.371	240.771	226.036	290.64
CAGL0A01870g					1-to-0	0	795	0.01				-1.11646	-0.0051011	-0.1216	-0.0278466		-0.413952	-0.00334946	-0.0866747	-0.00764541		217.748	163.434	115.027	114.761	338.799	309.312	203.97
CAGL0I05764g		YNR009W	NRM1	Transcriptional co-repressor of MBF-regulated gene expression; Nrm1p associates stably with promoters via MCB binding factor (MBF) to repress transcription upon exit from G1 phase	1-to-1	Anc_6.299	294	0.14				-1.11604	1.46956	-0.214874	-0.0229704		-0.65885	1.27839	-0.256746	-0.00619432		92.9512	58.8737	39.5095	95.8371	87.7093	77.328	68.5489
CAGL0L03718g		YOR093C		Putative protein of unknown function; deletion causes sensitivity to unfolded protein response-inducing agents	1-to-1	Anc_2.191	1694	0.025				-1.11544	-1.64102	-0.68197	0.280389		-0.284502	-0.612932	-0.378768	0.0511813		447.947	367.775	449.609	293.984	583.009	428.278	489.68
[truncated: 4,165 more rows]

## Sheet: Sheet2
charts for Figure 1
